# Supplementary material for: Genetics of flight in spongy moths (Lymantria dispar ssp.): functionally integrated profiling of a complex invasive trait
Source: BMC Genomics. 2024 May 31;25:541. doi: 10.1186/s12864-023-09936-8 (PMC11140922; doi:10.1186/s12864-023-09936-8)
Supplement: Supplementary file 2 — Additional file 2. [file 12864_2023_9936_MOESM2_ESM.xlsx]

## Sheet: Table S1
Table S1. Spongy moth colony descriptions.
Group	Subspecies	Country	State/Province (nearest city)	Location code	Collection date	No. founding egg masses	Latitude	Longitude
ESM	Lymantria dispar dispar	United States of America	Connecticut (Bethany)	UC	1994	12	41.25ºN	73.00ºW
ESM	L. d. dispar	Greece	Macedonia (Kavála)	KG	1997	58	41.00ºN	24.25ºE
ASM	L. d. asiatica	China	Yanzikou (Beijing)	CJ	2011, 2012	4	40.32ºN	116.15ºE
ASM	L. d. asiatica	China	Heilongjiang (Harbin)	CR	2012	6	45.78ºN	126.61ºE
ASM	L. d. asiatica	China	Liaoning (Sandeli)	CN	2011, 2012	4	41.51ºN	122.37ºE
ASM	L. d. asiatica	Russia	Khakassia (Shira)	RS	1994	6	54.41ºN	90.00ºE
ASM	L. d. asiatica	Russia	Primorski (Mineralni)	RM	1992	20	44.10ºN	133.15ºE
ASM	L. d. japonica	Japan	Honshu (Nagoya)	JN	1996	4	35.15ºN	137.08ºE

## Sheet: Table S2
Table S2. Flight codes and wing lengths used in GWAS. Missing values are recorded as "NA". Quantitative flight capability codes for samples from Greece ranged from 0-2 but were not connected to individual sample identities. Those samples were assigned a value of "no flight" for the flight capability GWAS.
Sample ID	Spongy moth type	Colony ID	Flight code	Forewing length (mm)
F0001	ASM	CJ	5	37.3905
F0020	ASM	CJ	5	37.5168
F0021	ASM	CJ	5	39.1466
F0022	ASM	CJ	5	40.2302
F0023	ASM	CJ	5	39.7735
F0434	ASM	CJ	5	NA
F0435	ASM	CJ	5	40.2955
F0436	ASM	CJ	5	40.6358
F0437	ASM	CJ	5	39.3759
F0438	ASM	CJ	5	36.7202
F0439	ASM	CJ	5	37.6131
F0440	ASM	CJ	5	34.748
F0441	ASM	CJ	5	37.3532
F0442	ASM	CJ	5	41.1786
F0443	ASM	CJ	5	37.7211
F0444	ASM	CJ	5	38.1815
F0445	ASM	CJ	3	NA
F0446	ASM	CJ	5	40.2979
F0447	ASM	CJ	5	38.2517
F0448	ASM	CJ	5	39.5599
F0449	ASM	CJ	5	38.4208
F0450	ASM	CJ	5	36.1159
F0451	ASM	CJ	5	35.0364
F0452	ASM	CJ	5	38.4045
F0453	ASM	CJ	5	39.0648
F0454	ASM	CJ	5	37.1932
F0455	ASM	CJ	5	35.5013
F0456	ASM	CJ	2	30.0586
F0457	ASM	CJ	3	36.6293
F0458	ASM	CJ	4	34.7599
F0459	ASM	CJ	5	36.232
F0460	ASM	CJ	5	37.9521
F0461	ASM	CJ	5	37.1753
F0462	ASM	CJ	5	38.3256
F0463	ASM	CJ	2	36.5422
F0464	ASM	CJ	3	36.5766
F0465	ASM	CJ	5	37.1767
F0466	ASM	CJ	3	36.0592
F0467	ASM	CJ	5	39.5888
F0468	ASM	CJ	5	41.7409
F0469	ASM	CJ	5	34.6595
F0470	ASM	CJ	5	37.6615
F0471	ASM	CJ	5	33.783
F0472	ASM	CJ	5	37.6575
F0473	ASM	CJ	3	39.5129
F0474	ASM	CJ	5	31.2614
F0475	ASM	CJ	5	33.9092
F0476	ASM	CJ	3	34.505
F0477	ASM	CJ	5	37.267
F0478	ASM	CJ	3	35.7428
F0479	ASM	CJ	5	35.1641
F0480	ASM	CJ	5	36.3033
F0481	ASM	CJ	5	34.9953
F0482	ASM	CJ	5	30.4092
F0483	ASM	CJ	3	28.1572
F0484	ASM	CJ	5	37.0533
F0485	ASM	CJ	2	38.3398
F0486	ASM	CJ	5	38.3827
F0487	ASM	CJ	5	38.2061
F0488	ASM	CJ	5	39.192
F0006	ASM	CN	5	36.6945
F0063	ASM	CN	5	32.5552
F0064	ASM	CN	5	37.1664
F0065	ASM	CN	5	NA
F0066	ASM	CN	5	35.9268
F0067	ASM	CN	5	36.2389
F0556	ASM	CN	5	37.4727
F0557	ASM	CN	5	39.1153
F0558	ASM	CN	5	40.106
F0559	ASM	CN	5	36.8821
F0560	ASM	CN	5	39.1017
F0561	ASM	CN	5	38.4667
F0562	ASM	CN	5	40.4239
F0563	ASM	CN	5	NA
F0564	ASM	CN	5	35.7883
F0565	ASM	CN	5	37.6309
F0566	ASM	CN	5	39.1324
F0567	ASM	CN	5	35.6981
F0568	ASM	CN	5	35.2001
F0569	ASM	CN	5	40.939
F0570	ASM	CN	5	39.4115
F0571	ASM	CN	5	39.1321
F0572	ASM	CN	5	37.9412
F0573	ASM	CN	3	38.0496
F0574	ASM	CN	5	34.0682
F0575	ASM	CN	5	38.7758
F0576	ASM	CN	5	35.6293
F0577	ASM	CN	5	38.9229
F0578	ASM	CN	5	35.5893
F0579	ASM	CN	5	NA
F0005	ASM	CR	5	32.6541
F0058	ASM	CR	5	33.3324
F0059	ASM	CR	5	35.1585
F0060	ASM	CR	5	36.3664
F0061	ASM	CR	5	35.624
F0062	ASM	CR	5	37.8055
F0513	ASM	CR	5	33.3593
F0514	ASM	CR	5	32.9135
F0515	ASM	CR	5	37.9117
F0516	ASM	CR	5	35.0322
F0517	ASM	CR	5	32.9321
F0518	ASM	CR	5	33.6978
F0519	ASM	CR	5	32.8301
F0520	ASM	CR	5	34.2447
F0521	ASM	CR	5	34.6504
F0522	ASM	CR	5	37.7506
F0523	ASM	CR	5	NA
F0524	ASM	CR	5	NA
F0525	ASM	CR	5	NA
F0526	ASM	CR	5	NA
F0527	ASM	CR	5	34.701
F0528	ASM	CR	5	34.9116
F0529	ASM	CR	5	38.1712
F0530	ASM	CR	5	36.4464
F0531	ASM	CR	5	34.3958
F0532	ASM	CR	5	34.1209
F0533	ASM	CR	5	37.2755
F0534	ASM	CR	5	35.2051
F0535	ASM	CR	5	34.7869
F0536	ASM	CR	5	32.1316
F0537	ASM	CR	5	39.0658
F0538	ASM	CR	5	36.8238
F0539	ASM	CR	4	38.4593
F0540	ASM	CR	5	36.7068
F0541	ASM	CR	5	34.8748
F0542	ASM	CR	5	35.2143
F0543	ASM	CR	3	36.3264
F0544	ASM	CR	5	36.3442
F0545	ASM	CR	5	35.8608
F0546	ASM	CR	5	29.4959
F0547	ASM	CR	5	35.0561
F0548	ASM	CR	5	37.8473
F0549	ASM	CR	5	38.7803
F0550	ASM	CR	5	NA
F0551	ASM	CR	5	NA
F0552	ASM	CR	5	38.1854
F0553	ASM	CR	5	NA
F0554	ASM	CR	5	39.3524
F0555	ASM	CR	5	34.8836
F0052	ASM	JN	5	NA
F0053	ASM	JN	2	37.5113
F0054	ASM	JN	3	37.1507
F0055	ASM	JN	2	NA
F0056	ASM	JN	2	36.053
F0499	ASM	JN	2	NA
F0500	ASM	JN	1	NA
F0501	ASM	JN	2	36.9937
F0502	ASM	JN	5	39.0474
F0503	ASM	JN	1	NA
F0504	ASM	JN	0	NA
F0505	ASM	JN	4	NA
F0506	ASM	JN	3	38.1005
F0507	ASM	JN	5	33.3835
F0508	ASM	JN	2	NA
F0509	ASM	JN	3	40.2752
F0510	ASM	JN	4	NA
F0511	ASM	JN	4	36.4581
F0512	ASM	JN	2	NA
F0007	ASM	RM	5	35.4321
F0073	ASM	RM	5	NA
F0074	ASM	RM	5	NA
F0075	ASM	RM	5	31.784
F0076	ASM	RM	5	NA
F0605	ASM	RM	5	36.6273
F0606	ASM	RM	5	33.9908
F0607	ASM	RM	5	33.4664
F0608	ASM	RM	5	36.2424
F0609	ASM	RM	5	34.5939
F0610	ASM	RM	5	28.667
F0611	ASM	RM	5	33.5161
F0612	ASM	RM	5	32.9313
F0613	ASM	RM	5	37.9148
F0614	ASM	RM	5	34.89
F0615	ASM	RM	5	31.0832
F0616	ASM	RM	5	31.636
F0617	ASM	RM	5	33.5535
F0618	ASM	RM	5	35.5977
F0619	ASM	RM	5	34.1761
F0620	ASM	RM	3	26.7865
F0621	ASM	RM	5	30.6734
F0622	ASM	RM	5	35.9929
F0623	ASM	RM	5	34.7521
F0624	ASM	RM	5	34.9297
F0625	ASM	RM	5	31.4518
F0626	ASM	RM	5	32.085
F0627	ASM	RM	5	29.4301
F0628	ASM	RM	5	34.8307
F0629	ASM	RM	5	34.9112
F0068	ASM	RS	5	33.794
F0069	ASM	RS	5	31.4415
F0070	ASM	RS	5	32.1348
F0071	ASM	RS	5	33.0702
F0072	ASM	RS	4	32.9359
F0077	ASM	RS	NA	31.2572
F0580	ASM	RS	5	32.276
F0581	ASM	RS	3	31.2256
F0582	ASM	RS	5	30.9393
F0583	ASM	RS	5	30.9599
F0584	ASM	RS	5	32.5308
F0585	ASM	RS	5	31.6422
F0586	ASM	RS	5	33.9784
F0587	ASM	RS	5	28.4461
F0588	ASM	RS	5	31.9259
F0589	ASM	RS	4	32.2359
F0590	ASM	RS	5	30.1087
F0591	ASM	RS	5	33.8105
F0592	ASM	RS	5	33.2665
F0593	ASM	RS	5	31.4289
F0594	ASM	RS	5	32.4985
F0595	ASM	RS	5	31.7542
F0596	ASM	RS	5	32.6941
F0597	ASM	RS	5	32.7099
F0598	ASM	RS	4	29.3837
F0599	ASM	RS	5	30.7864
F0600	ASM	RS	5	31.7353
F0601	ASM	RS	5	34.4524
F0602	ASM	RS	5	34.6283
F0603	ASM	RS	5	32.2589
F0650	ESM	KG	0-2	27.9069
F0651	ESM	KG	0-2	NA
F0652	ESM	KG	0-2	23.8988
F0653	ESM	KG	0-2	34.2261
F0654	ESM	KG	0-2	NA
F0656	ESM	KG	0-2	NA
F0657	ESM	KG	0-2	NA
F0658	ESM	KG	0-2	30.6748
F0659	ESM	KG	0-2	29.7788
F0660	ESM	KG	0-2	NA
F0661	ESM	KG	0-2	30.055
F0662	ESM	KG	0-2	29.1842
F0663	ESM	KG	0-2	NA
F0664	ESM	KG	0-2	NA
F0665	ESM	KG	0-2	31.5628
F0666	ESM	KG	0-2	NA
F0667	ESM	KG	0-2	NA
F0668	ESM	KG	0-2	30.7768
F0669	ESM	KG	0-2	31.556
F0670	ESM	KG	0-2	30.5967
F0671	ESM	KG	0-2	31.3672
F0672	ESM	KG	0-2	29.4618
F0673	ESM	KG	0-2	29.8489
F0674	ESM	KG	0-2	30.9421
F0675	ESM	KG	0-2	30.9421
F0676	ESM	KG	0-2	29.8174
F0678	ESM	KG	0-2	32.7426
F0679	ESM	KG	0-2	28.0333
F0680	ESM	KG	0-2	NA
F0681	ESM	KG	0-2	31.7701
F0682	ESM	KG	0-2	33.9917
F0683	ESM	KG	0-2	31.3698
F0684	ESM	KG	0-2	25.5047
F0685	ESM	KG	0-2	30.1214
F0686	ESM	KG	0-2	31.2435
F0687	ESM	KG	0-2	NA
F0688	ESM	KG	0-2	32.65
F0002	ESM	UC	0	27.5133
F0003	ESM	UC	1	27.2608
F0004	ESM	UC	1	24.4977
F0024	ESM	UC	1	28.1437
F0025	ESM	UC	1	NA
F0026	ESM	UC	1	24.4977
F0027	ESM	UC	1	23.8849
F0028	ESM	UC	1	26.6101
F0029	ESM	UC	1	NA
F0030	ESM	UC	0	NA
F0031	ESM	UC	0	26.9219
F0032	ESM	UC	0	26.8392
F0033	ESM	UC	0	23.8562
F0034	ESM	UC	0	38.1375
F0035	ESM	UC	0	NA
F0036	ESM	UC	0	26.6694
F0037	ESM	UC	2	29.7866
F0039	ESM	UC	NA	25.1361
F0040	ESM	UC	1	NA
F0041	ESM	UC	0	NA
F0042	ESM	UC	0	NA
F0043	ESM	UC	0	26.3771
F0044	ESM	UC	0	25.879
F0045	ESM	UC	1	26.0674
F0046	ESM	UC	0	28.1057
F0047	ESM	UC	1	24.0082
F0048	ESM	UC	1	28.0377
F0049	ESM	UC	1	24.9952
F0050	ESM	UC	1	26.2256
F0051	ESM	UC	1	22.5121
F0489	ESM	UC	0	27.2035
F0491	ESM	UC	0	24.9898
F0492	ESM	UC	0	26.6512
F0493	ESM	UC	0	NA
F0494	ESM	UC	1	23.209
F0495	ESM	UC	0	23.8877
F0496	ESM	UC	1	24.4814
F0497	ESM	UC	0	28.8821
F0498	ESM	UC	0	27.5819
Total			292	250

## Sheet: Table S3
Table S3. Mapping statistics from transcriptome sequencing. Total reads were trimmed using Trimmomatic (v0.36) (Bolger et al., 2014). Reads were mapped to the draft Asian gypsy moth genome (version 0.3) (Hebert et al., 2019) and separately to the iflavirus 1 genome (Carrillo-Tripp et al., 2014) using HISAT2 (v2.1.0) (Kim et al., 2019).
Sample ID	Strain	Day	Replicate	Total Reads	Trimmed	Align to Lda genome (%)	Align to iflavirus genome (%)
Cusson_A1	ESM	1	1	14714432	11770681	36.32	15.2
Cusson_A2	ESM	5	3	13818017	11780261	44.25	12.34
Cusson_A3	ASM	1	1	15622920	13518809	45.8	9.8
Cusson_A4	ASM	5	3	14116150	12346576	49.11	8.57
Cusson_B1	ESM	1	2	18474348	15818109	40.58	11.9
Cusson_B2	ESM	8	1	12074921	9650585	34.42	15.26
Cusson_B3	ASM	1	2	14065158	12200517	46.55	10.27
Cusson_B4	ASM	8	1	16154625	14057509	45.6	11.56
Cusson_C1	ESM	1	3	15358075	13011834	33.81	14.83
Cusson_C2	ESM	8	2	14574357	12479652	42.64	13.53
Cusson_C3	ASM	1	3	13824543	11511145	47.74	9.85
Cusson_C4	ASM	8	2	21956392	20386708	49.69	12.09
Cusson_D1	ESM	3	1	18929129	16059249	28.67	19.94
Cusson_D2	ESM	8	3	18956589	15867587	45.1	9.66
Cusson_D3	ASM	3	1	13934882	11565037	43.83	5.41
Cusson_D4	ASM	8	3	17717572	16450949	42.15	15.31
Cusson_E1	ESM	3	2	18344874	15550487	34.5	16.42
Cusson_E2	ESM	11	1	15871292	13981477	36.74	21.7
Cusson_E3	ASM	3	2	14507330	12459906	45.73	6.53
Cusson_E4	ASM	11	1	18985957	17622081	63.88	6.29
Cusson_F1	ESM	3	3	11579933	9073094	31.45	15.21
Cusson_F2	ESM	11	2	17691859	16393899	37.86	22.93
Cusson_F3	ASM	3	3	14474115	13071479	40.47	15.24
Cusson_F4	ASM	11	2	17191695	15816663	42.61	18.07
Cusson_G1	ESM	5	1	12020417	9412584	30.68	10.75
Cusson_G2	ESM	11	3	17440585	16213516	47.13	15.1
Cusson_G3	ASM	5	1	12049786	10517075	52.41	8.7
Cusson_G4	ASM	11	3	11086971	9390191	38.15	17.2
Cusson_H1	ESM	5	2	7819085	6584494	45.02	9.91
Cusson_H3	ASM	5	2	12811591	11559224	50.59	9.24

## Sheet: Table S4
Table S4. Gene expression for the top 50 BLASTx results.
GeneID	Padj Strain	Padj Day	Padj Strain x Day Interaction	Best BLASTx hit Accession	Percent identity	e-Value	Bit Score	Accession Description
Lda.98	0.834652	1.60015e-27	0.956328	XP_026741249.1	91.954	9.69e-51	167	uncharacterized protein LOC113503436 isoform X1 [Trichoplusia ni]
Lda.103	1.72413e-10	0.707309	0.13113	XP_035459038.1	92.68	0	3091	uncharacterized protein LOC118282191 isoform X2 [Spodoptera frugiperda]
Lda.338	3.51688e-06	0.00315028	0.774304	XP_038220885.1	64.477	0	957	uncharacterized protein LOC119838829 [Zerene cesonia]
Lda.761	0.207809	3.70896e-29	0.496432	XP_021192879.1	70.27	0	951	U3 small nucleolar RNA-associated protein 14 homolog A [Helicoverpa armigera]
Lda.925	0.195302	4.14132e-28	0.914419	XP_026728498.1	80.997	0	503	zinc transporter 2-like isoform X1 [Trichoplusia ni]
Lda.1678	0.927793	1.55411e-25	0.950489	XP_022822825.1	63.653	0	679	putative leucine-rich repeat-containing protein DDB_G0290503 [Spodoptera litura]
Lda.1906	2.63667e-06	0.0550331	0.0554239	XP_023011872.1	53.717	0	701	uncharacterized protein LOC111502116 [Leptinotarsa decemlineata]
Lda.2113	0.00982895	2.71989e-08	0.000239322	XP_029651758.2	52.51	1.61e-95	256	LOW QUALITY PROTEIN: uncharacterized protein LOC115224969, partial [Octopus sinensis]
Lda.2947	3.51688e-06	0.856006	0.753634	XP_013189805.1	57.339	3.45e-82	262	PREDICTED: putative nuclease HARBI1 [Amyelois transitella]
Lda.3564	3.97612e-06	5.87e-07	0.875975	XP_021185558.1	85.556	2.08e-48	167	uncharacterized protein LOC110372872 isoform X1 [Helicoverpa armigera]
Lda.4080	0.442346	0.0208585	0.00178527	XP_021183280.1	51.899	7.75e-13	70.1	H/ACA ribonucleoprotein complex subunit 1-like [Helicoverpa armigera]
Lda.4455	0.04581	9.48234e-17	0.0312664	XP_022831504.1	93.06	4e-116	610	alpha-tocopherol transfer protein-like [Spodoptera litura]
Lda.4496	0.860234	2.11986e-23	0.917876	XP_026733696.1	89.811	2.51e-171	516	growth/differentiation factor 8-like, partial [Trichoplusia ni]
Lda.4912	0.0329785	1.73354e-06	0.0019998	XP_035459375.1	76.278	0	1431	uncharacterized protein LOC118282411 isoform X4 [Spodoptera frugiperda]
Lda.4924	0.247861	0.756307	0.000524002	XP_021191462.1	62.287	4.08e-171	532	alpha-(1,3)-fucosyltransferase C-like [Helicoverpa armigera]
Lda.5043	0.925607	9.81293e-24	0.932402	XP_034830487.1	87.342	3.27e-163	513	mitochondrial uncoupling protein 4 [Maniola hyperantus]
Lda.5584	0.982737	3.87817e-23	0.929306	XP_021183182.1	87.571	1.87e-93	310	mitochondrial uncoupling protein 4-like [Helicoverpa armigera]
Lda.6648	4.74021e-11	0.716565	0.0241969	XP_028165274.1	54.088	1.68e-46	168	uncharacterized protein LOC114356361 [Ostrinia furnacalis]
Lda.6669	2.33234e-14	0.00660084	0.753993	XP_013198620.1	96.667	1.01e-56	186	PREDICTED: fragile X mental retardation protein 1 homolog [Amyelois transitella]
Lda.6827	0.111874	0.353705	0.000578854	XP_035441938.1	92.89	2e-130	376	uncharacterized protein LOC118270455 [Spodoptera frugiperda]
Lda.7168	0.374147	6.67097e-24	0.731015	XP_022814125.1	57.184	5.25e-147	436	uncharacterized protein LOC111347947 [Spodoptera litura]
Lda.7260	0.895985	8.47494e-32	0.979806	XP_026727129.1	61.033	1.05e-89	274	uncharacterized protein LOC113493376 [Trichoplusia ni]
Lda.8367	0.419557	4.91055e-07	0.0018859	XP_026729165.1	59.438	2.39e-91	301	15-hydroxyprostaglandin dehydrogenase [NAD(+)]-like [Trichoplusia ni]
Lda.8470	0.00675728	0.622708	0.00547845	XP_021183698.1	49.563	5.09e-104	349	zonadhesin [Helicoverpa armigera]
Lda.8759	0.977988	1.40909e-23	0.938406	XP_026744897.1	71.533	2.27e-68	219	MD-2-related lipid-recognition protein-like [Trichoplusia ni]
Lda.9078	2.99447e-08	0.0882478	0.878733	XP_037867970.1	58.747	0	1756	uncharacterized protein LOC119628721 [Bombyx mori]
Lda.9575	6.10984e-07	8.33284e-10	0.950208	XP_026744741.1	78.043	0	724	uncharacterized protein LOC113506080, partial [Trichoplusia ni]
Lda.9802	0.0211237	0.178374	0.0019998	XP_022830187.1	59.176	1.33e-100	308	enoyl-CoA delta isomerase 1, mitochondrial-like [Spodoptera litura]
Lda.10035	0.351786	3.95886e-25	0.968317	XP_028169843.1	95.833	3.58e-143	416	protein limb expression 1 homolog [Ostrinia furnacalis]
Lda.10465	0.186353	0.575716	0.00136528	XP_024889700.1	83.721	2.78e-16	73.6	uncharacterized protein LOC112466051 [Temnothorax curvispinosus]
Lda.10529	0.486723	3.22284e-23	0.969587	XP_035436322.1	43.103	4.94e-75	257	integrin alpha-PS5-like [Spodoptera frugiperda]
Lda.10901	5.53732e-09	0.482387	0.000215945	XP_030025374.2	82.527	0	1458	uncharacterized protein LOC115443910 [Manduca sexta]
Lda.10908	0.450245	1.38809e-28	0.927127	XP_022816611.1	94.907	0	1910	netrin receptor UNC5C-like isoform X2 [Spodoptera litura]
Lda.11221	0.687451	9.8296e-06	1.65959e-06	XP_012553302.2	60.224	0	451	uncharacterized protein LOC101743055 [Bombyx mori]
Lda.11278	0.946325	1.51797e-09	0.00316824	XP_014359626.1	73.144	0	662	PREDICTED: uncharacterized protein LOC106711740 isoform X1 [Papilio machaon]
Lda.11807	5.39294e-13	0.000421657	0.0254714	XP_021201581.1	46.008	4.95e-77	246	uncharacterized protein LOC110384574 [Helicoverpa armigera]
Lda.12060	0.630861	8.70342e-34	0.829635	XP_026500614.1	78.979	0	1718	anion exchange protein 2 isoform X3 [Vanessa tameamea]
Lda.12065	6.16829e-12	5.89205e-10	0.869992	XP_021185558.1	81.897	0	582	uncharacterized protein LOC110372872 isoform X1 [Helicoverpa armigera]
Lda.12239	9.51966e-28	4.17832e-32	9.12456e-16	XP_022814802.1	74.59	7.33e-120	352	uncharacterized protein LOC111348423 [Spodoptera litura]
Lda.12768	0.0474609	0.000414244	0.0312664	NP_001036951.1	98.81	3e-28	115	cuticular protein tweedle motif 3 [Bombyx mori]
Lda.13180	0.865025	1.50107e-10	0.000239322	XP_014359626.1	66.441	0	1150	PREDICTED: uncharacterized protein LOC106711740 isoform X1 [Papilio machaon]
Lda.13851	4.94658e-08	0.256752	0.996434	XP_035430097.1	81.633	1.44e-102	337	beta-1,3-galactosyltransferase 6-like [Spodoptera frugiperda]
Lda.14156	0.956032	1.39053e-29	0.816461	XP_026731683.1	67.989	2.34e-149	449	uncharacterized protein LOC113496609 isoform X2 [Trichoplusia ni]
Lda.14395	0.0680029	0.0327785	0.00371411	XP_021191057.1	95.192	3.14e-131	388	NGFI-A-binding protein homolog [Helicoverpa armigera]
Lda.14425	0.348354	9.97518e-24	0.875537	XP_013173495.1	97.931	0	568	PREDICTED: UTP--glucose-1-phosphate uridylyltransferase isoform X2 [Papilio xuthus]
Lda.14676	0.660927	2.95146e-23	0.94725	XP_013194074.1	94.66	5.6e-118	383	PREDICTED: heterogeneous nuclear ribonucleoprotein 87F-like [Amyelois transitella]
Lda.14707	0.957795	4.57483e-30	0.642168	XP_022829712.1	83.96	0	706	N-acetylglucosamine-6-phosphate deacetylase [Spodoptera litura]
Lda.15281	0.000273858	1.18007e-08	2.55408e-06	NP_001036950.1	71.975	3.45e-39	139	cuticular protein tweedle motif 2 precursor [Bombyx mori]
Lda.15573	3.51688e-06	0.823956	0.585788	XP_021189303.1	77.515	0	1888	putative 1-phosphatidylinositol 3-phosphate 5-kinase [Helicoverpa armigera]
Lda.15801	0.00848508	0.0392489	0.00850125	XP_035440788.1	70.277	0	996	mitogen-activated protein kinase kinase kinase 4-like isoform X5 [Spodoptera frugiperda]
Lda.16614	3.73602e-06	0.573204	0.23233	XP_022829421.1	56.917	0	905	uncharacterized protein LOC111358497 [Spodoptera litura]
Lda.17133	1.04444e-15	0.777819	0.0869837	XP_022826096.1	57.656	4.45e-171	497	saccharopine dehydrogenase-like oxidoreductase isoform X1 [Spodoptera litura]
Lda.17446	3.58946e-06	2.1109e-09	0.987816	XP_026744741.1	80	0	696	uncharacterized protein LOC113506080, partial [Trichoplusia ni]
Lda.18150	0.0141879	0.173889	0.0073861	XP_028156407.1	46.707	0	444	uncharacterized protein LOC114349991 [Ostrinia furnacalis]
Lda.18187	0.0935622	7.67312e-26	0.523631	XP_026731805.1	90.604	4.83e-112	289	uncharacterized protein LOC113496701 [Trichoplusia ni]
Lda.18359	3.73602e-06	0.000629778	0.795324	XP_026475639.1	56.151	0	602	uncharacterized protein LOC113380719 [Ctenocephalides felis]
Lda.18407	0.564239	1.22361e-25	0.932402	XP_026732559.1	75.047	0	820	UDP-glucuronosyltransferase 2B1-like isoform X2 [Trichoplusia ni]
Lda.19847	3.73602e-06	6.60568e-10	0.835442	XP_026744741.1	78.125	0	543	uncharacterized protein LOC113506080, partial [Trichoplusia ni]
Lda.20030	0.0460916	0.000331196	0.0317062	NP_001036951.1	99.01	6e-34	132	cuticular protein tweedle motif 3 [Bombyx mori]
Lda.20130	0.0269852	0.118057	0.000636027	XP_028156407.1	50.286	0	686	uncharacterized protein LOC114349991 [Ostrinia furnacalis]
Lda.20221	0.109204	0.00011537	0.00393136	XP_021195802.1	64.92	0	944	acidic juvenile hormone-suppressible protein 1-like [Helicoverpa armigera]
Lda.20365	0.268296	3.24347e-42	0.869378	XP_021186436.1	78.66	0	674	39S ribosomal protein L37, mitochondrial [Helicoverpa armigera]
Lda.20862	9.94139e-05	0.28595	9.76982e-07	XP_021185312.1	64.32	0	575	catalase-like [Helicoverpa armigera]
Lda.20867	3.06251e-05	0.0913714	1.23999e-05	XP_021185326.1	69.713	0	594	peroxisomal catalase 1-like [Helicoverpa armigera]
Lda.20879	0.802588	2.23678e-87	0.021392	XP_031770327.1	58.824	1.25e-13	65.5	trypsin inhibitor-like [Galleria mellonella]
Lda.21287	0.473625	1.58164e-46	0.156797	XP_022823933.1	52.481	0	876	hemicentin-1-like [Spodoptera litura]
Lda.22008	1.5452e-11	1.10585e-05	0.0112263	XP_037298346.1	86.588	0	823	cilia- and flagella-associated protein 44 isoform X1 [Manduca sexta]
Lda.22747	3.05044e-06	0.531982	0.451244	XP_035434331.1	96.429	3.73e-47	166	malate dehydrogenase, cytoplasmic-like [Spodoptera frugiperda]
Lda.23652	0.0315417	0.0122963	0.147616	XP_035452915.1	88.18	1e-49	170	cuticle protein 19.8-like [Spodoptera frugiperda]
Lda.23798	5.29239e-07	0.332587	0.982043	XP_039763613.1	60.465	1.72e-41	150	uncharacterized protein LOC120636270 [Pararge aegeria]
Lda.24052	0.165707	3.76552e-36	0.0019816	XP_035441949.1	48.077	1.71e-79	203	C-type lectin domain family 4 member E-like [Spodoptera frugiperda]
Lda.24055	0.00149022	1.21583e-45	0.0018859	XP_035441999.1	53.261	4.16e-104	322	uncharacterized protein LOC118270504 [Spodoptera frugiperda]
Lda.24077	2.33234e-14	4.34055e-19	0.00371411	XP_014361325.1	55.385	1.2e-16	68.6	PREDICTED: uncharacterized protein LOC106713128 [Papilio machaon]
Lda.24757	0.0210686	5.70791e-09	0.00328418	XP_026737528.1	91.329	3.3e-117	263	uncharacterized protein LOC113500832 [Trichoplusia ni]
Lda.24857	0.721049	2.16377e-24	0.987816	XP_022826331.1	71.841	8.46e-134	424	uncharacterized protein LOC111356265 [Spodoptera litura]
Lda.24919	0.823668	6.18299e-24	0.961632	XP_026724630.1	59.91	3.04e-180	522	zinc finger CW-type PWWP domain protein 1-like [Trichoplusia ni]
Lda.25436	0.991594	4.95495e-12	0.00117848	XP_014359626.1	76.471	0	414	PREDICTED: uncharacterized protein LOC106711740 isoform X1 [Papilio machaon]
Lda.25547	9.93442e-14	1.26451e-09	0.92203	XP_026738673.1	70.664	0	724	myrosinase 1-like [Trichoplusia ni]
Lda.25603	5.5005e-07	0.203838	0.09065	XP_026731392.1	76.871	6.22e-79	257	E3 ubiquitin-protein ligase RNF181-like [Trichoplusia ni]
Lda.25708	0.761348	4.89579e-24	0.941716	XP_026732559.1	71.528	2.5e-153	445	UDP-glucuronosyltransferase 2B1-like isoform X2 [Trichoplusia ni]
Lda.26082	0.686191	1.05481e-28	0.923169	XP_021197108.1	80.628	4.02e-75	254	chromobox protein homolog 5-like [Helicoverpa armigera]
Lda.26295	0.399923	4.06554e-28	0.982043	XP_035441357.1	88.53	0	919	heterogeneous nuclear ribonucleoprotein R-like isoform X13 [Spodoptera frugiperda]
Lda.26330	1.84353e-06	2.20803e-09	0.909153	XP_011548172.2	36.869	1.75e-36	108	speckle-type POZ protein isoform X2 [Plutella xylostella]
Lda.26596	0.00176334	0	5.9604e-289	XP_021181709.1	39.076	1.52e-53	180	circadian clock-controlled protein-like [Helicoverpa armigera]
Lda.26795	3.73602e-06	0.0480237	0.993049	XP_039762536.1	63.576	2.39e-58	193	LOW QUALITY PROTEIN: uncharacterized protein LOC120635593 [Pararge aegeria]
Lda.27052	0.00524596	0.503639	0.00393574	XP_021183698.1	54.717	1.79e-55	167	zonadhesin [Helicoverpa armigera]
Lda.27807	0.622507	3.18663e-24	0.974752	XP_021194953.1	77.413	0	816	uncharacterized protein LOC110379562 [Helicoverpa armigera]
Lda.28235	5.74622e-07	0.472704	0.2598	XP_023938874.1	60.968	0	1544	uncharacterized protein LOC112046478 [Bicyclus anynana]
Lda.28484	0.503885	9.0898e-05	0.0086899	XP_026737508.1	85.391	0	1593	histone-lysine N-methyltransferase 2C-like [Trichoplusia ni]
Lda.28500	0.2283	7.64953e-42	0.943909	XP_026737479.1	67.521	0	796	cytosolic carboxypeptidase-like protein 5 isoform X7 [Trichoplusia ni]
Lda.28528	5.70131e-07	1.43051e-12	0.944308	XP_021185558.1	83.38	0	612	uncharacterized protein LOC110372872 isoform X1 [Helicoverpa armigera]
Lda.29419	0.45791	0.189433	0.00675249	XP_035448817.1	43.966	0	2435	uncharacterized protein LOC118275069 [Spodoptera frugiperda]
Lda.29448	0.965832	3.21157e-30	0.979806	XP_035448819.1	75.349	0	1092	eukaryotic translation initiation factor 4E transporter-like isoform X2 [Spodoptera frugiperda]
Lda.29749	3.55558e-07	0.753734	0.33463	XP_030023064.2	63.093	0	758	uncharacterized protein LOC115442195 [Manduca sexta]
Lda.30644	0.000741109	0.460541	0.0018859	XP_026739951.1	64.057	2.74e-115	350	osteopetrosis-associated transmembrane protein 1 [Trichoplusia ni]
Lda.30858	0.163507	2.57611e-47	0.482999	XP_021183919.1	55.085	4.72e-28	108	lipopolysaccharide-induced tumor necrosis factor-alpha factor homolog isoform X1 [Helicoverpa armigera]
Lda.31119	0.935611	0.356661	0.0023205	XP_037299029.1	45.288	3.72e-88	303	uncharacterized protein LOC119190705 [Manduca sexta]
Lda.31308	1.84353e-06	4.67514e-09	0.961632	XP_026744741.1	78.397	4.43e-163	479	uncharacterized protein LOC113506080, partial [Trichoplusia ni]
Lda.31607	3.26825e-08	0.0310006	0.867966	XP_028163771.1	56.571	0	807	uncharacterized protein LOC114355240 isoform X1 [Ostrinia furnacalis]
Lda.31611	2.30934e-06	0.0342302	0.982043	XP_028163771.1	58.344	0	836	uncharacterized protein LOC114355240 isoform X1 [Ostrinia furnacalis]
Lda.31692	4.71259e-06	6.15864e-10	0.960402	XP_014361790.1	50.689	2.85e-117	365	PREDICTED: uncharacterized protein LOC106713495 [Papilio machaon]
Lda.32346	0.766026	1.68069e-23	0.558554	XP_022834166.1	96.078	1.46e-63	206	12 kDa FK506-binding protein [Spodoptera litura]
Lda.32369	0.881319	4.71856e-28	0.993272	XP_026732940.1	86.174	0	564	proton-coupled amino acid transporter-like protein CG1139 [Trichoplusia ni]
Lda.32512	0.00221642	0.092874	0.000636027	XP_037866496.1	58.813	0	723	uncharacterized protein LOC119628441 [Bombyx mori]
Lda.32537	5.29239e-07	0.0351824	0.986648	XP_026748099.1	92.717	0	950	cytoplasmic FMR1-interacting protein [Trichoplusia ni]
Lda.32612	8.79045e-08	0.675282	0.997228	XP_028177734.1	40.758	8.33e-37	137	uncharacterized protein LOC114365378 isoform X1 [Ostrinia furnacalis]
Lda.33423	0.868823	0.23961	0.00749447	XP_037299029.1	45.833	1.63e-88	301	uncharacterized protein LOC119190705 [Manduca sexta]
Lda.34136	6.33343e-05	0.000265155	0.00316824	XP_021186357.1	58.879	5.92e-116	355	DNA repair protein XRCC3 [Helicoverpa armigera]
Lda.34501	0.428639	0.808301	0.000345855	XP_035446915.1	66.176	5.73e-109	355	15-hydroxyprostaglandin dehydrogenase [NAD(+)]-like [Spodoptera frugiperda]
Lda.34828	0.449904	0.00169117	2.09542e-06	XP_021192100.1	60.526	7.81e-44	157	uncharacterized protein LOC110377500 [Helicoverpa armigera]
Lda.35009	0.929292	1.40909e-23	0.911764	XP_022814322.1	92.44	0	1605	disks large 1 tumor suppressor protein isoform X3 [Spodoptera litura]
Lda.35025	0.102249	0.000146693	0.00547845	XP_022816800.1	90.469	0	2124	talin-1 isoform X8 [Spodoptera litura]
Lda.35030	0.00919769	0.2766	0.00393574	XP_035442083.1	87.1	2e-82	259	uncharacterized protein LOC118270567 [Spodoptera frugiperda]
Lda.35031	2.22232e-05	0.0805848	4.14652e-07	XP_035442083.1	86	4.05e-117	347	uncharacterized protein LOC118270567 [Spodoptera frugiperda]
Lda.35363	0.669989	1.15062e-31	0.863518	XP_022835469.1	98.98	0	1069	semaphorin-1A isoform X6 [Spodoptera litura]
Lda.35510	0.104455	0.560432	0.000569446	XP_035441918.1	90.909	3.67e-124	377	uncharacterized protein LOC118270437 [Spodoptera frugiperda]
Lda.35676	0.382533	0.00130509	0.00393136	XP_022818735.1	80.969	0	935	activin receptor type-1 isoform X1 [Spodoptera litura]
Lda.36278	3.20076e-06	0.00444586	0.963517	XP_039754756.1	85.409	0	904	uncharacterized protein LOC120629782 [Pararge aegeria]
Lda.36511	0.741984	1.33795e-23	0.99493	NP_001299721.1	40.12	8.49e-36	135	uncharacterized protein LOC106116589 precursor [Papilio xuthus]
Lda.36556	1.12945e-11	0.000311019	0.828403	XP_021185558.1	84.762	1.29e-58	191	uncharacterized protein LOC110372872 isoform X1 [Helicoverpa armigera]
Lda.36558	3.80193e-11	0.00183335	0.814416	XP_021185558.1	80.135	4.32e-161	476	uncharacterized protein LOC110372872 isoform X1 [Helicoverpa armigera]
Lda.36789	0.990241	1.12536e-29	0.587929	XP_026724650.1	91.137	0	991	cGMP-specific 3',5'-cyclic phosphodiesterase-like [Trichoplusia ni]
Lda.37310	0.951042	4.83192e-23	0.970818	XP_021199686.1	76.812	1.6e-63	198	pupal cuticle protein C1B-like [Helicoverpa armigera]
Lda.38065	0.441899	5.66925e-31	0.979907	XP_013178844.1	40.278	2.87e-38	157	PREDICTED: uncharacterized protein LOC106125977 [Papilio xuthus]
Lda.38185	0.945002	1.46201e-27	0.906305	XP_039298507.1	31.234	1.55e-57	217	tigger transposable element-derived protein 7-like [Nilaparvata lugens]
Lda.38912	0.285343	1.11449e-40	0.000537943	XP_021198532.1	90.141	2.09e-36	130	larval/pupal rigid cuticle protein 66-like [Helicoverpa armigera]
Lda.39356	2.56376e-06	7.60821e-08	0.943704	XP_026744741.1	77.778	0	732	uncharacterized protein LOC113506080, partial [Trichoplusia ni]
Lda.39710	3.73602e-06	0.0179425	0.990944	XP_021185558.1	80.337	0	575	uncharacterized protein LOC110372872 isoform X1 [Helicoverpa armigera]
Lda.39794	0.911647	2.6921e-30	0.692689	XP_026741479.1	92.208	6.94e-66	221	protein charybde-like [Trichoplusia ni]
Lda.40185	0.189754	6.35884e-24	0.559031	XP_026729909.1	34.467	3.68e-92	273	uncharacterized protein LOC113495403 [Trichoplusia ni]
Lda.42337	4.53186e-07	0.230827	0.13113	XP_021189328.1	62.791	5.96e-147	429	uncharacterized protein LOC110375515 [Helicoverpa armigera]
Lda.42513	3.73602e-06	0.00257952	0.00872179	XP_026739795.1	66.667	1.09e-20	65.1	putative fatty acyl-CoA reductase CG5065 [Trichoplusia ni]

## Sheet: Table S5
Table S5. Literature search terms. The table indicates terms employed during classification of GO terms into functional bins and a subset used in the literature survey of flight-related candidate gene functions.
Functional analysis	Function	Term
GO bins, literature search	Cognition	cognit*
GO bins, literature search	Cognition	learn*
GO bins, literature search	Cognition	memor*
GO bins	Growth	assembly
GO bins	Growth	biogen*
GO bins	Growth	biosynth*
GO bins	Growth	cell fate*
GO bins	Growth	cytokin*
GO bins, literature search	Growth	develop*
GO bins	Growth	differentiat*
GO bins	Growth	division
GO bins	Growth	elongation
GO bins	Growth	extension
GO bins	Growth	generation
GO bins, literature search	Growth	growth
GO bins, literature search	Growth	homeotic
GO bins	Growth	matur*
GO bins	Growth	mitosis
GO bins	Growth	morphogen*
GO bins	Growth	prolifer*
GO bins	Growth	stem cell*
GO bins, literature search	Metabolism	catab*
GO bins	Metabolism	digest*
GO bins	Metabolism	excret*
GO bins	Metabolism	glyco*
GO bins, literature search	Metabolism	metab*
GO bins	Metabolism	thermogenesis
GO bins, literature search	Morphology	*limb*
GO bins, literature search	Morphology	*wing*
GO bins, literature search	Morphology	anatom*
GO bins, literature search	Morphology	morphol*
GO bins, literature search	Morphology	musc*
GO bins, literature search	Morphology	skelet*
GO bins, literature search	Movement	*motion
GO bins, literature search	Movement	*motor
GO bins	Movement	*taxis
GO bins	Movement	activit*
GO bins	Movement	ambul*
GO bins	Movement	behav*
GO bins, literature search	Movement	dispersal
GO bins, literature search	Movement	flight
GO bins	Movement	kinesis
GO bins, literature search	Movement	migrat*
GO bins	Movement	mobility
GO bins, literature search	Movement	movement
GO bins	Movement	transit
GO bins	Movement	tropism
GO bins	Mutation	chromosomal rearrangement*
GO bins	Mutation	crossover*
GO bins	Mutation	deletion*
GO bins	Mutation	frameshift
GO bins	Mutation	indel*
GO bins	Mutation	insertion*
GO bins	Mutation	intron*
GO bins	Mutation	inversion*
GO bins	Mutation	missense
GO bins	Mutation	muta*
GO bins	Mutation	nonsense mutation*
GO bins	Mutation	null allele*
GO bins	Mutation	point mutation*
GO bins	Mutation	recombin*
GO bins	Mutation	repair*
GO bins	Mutation	replicat*
GO bins	Mutation	segregat*
GO bins	Mutation	substitution*
GO bins	Mutation	synonymous
GO bins	Mutation	telomer*
GO bins	Mutation	translat*
GO bins	Mutation	transloc*
GO bins	Mutation	transpos*
GO bins	Mutation	transversion*
GO bins	Neural	axon*
GO bins	Neural	myelin
GO bins, literature search	Neural	nerv*
GO bins, literature search	Neural	neur*
GO bins	Neural	synap*
GO bins, literature search	Rhythm	circad*
GO bins, literature search	Rhythm	photoperiodism
GO bins, literature search	Rhythm	rhythm*
GO bins	Sensory	detect*
GO bins, literature search	Sensory	eye*
GO bins, literature search	Sensory	olfact*
GO bins, literature search	Sensory	percep*
GO bins	Sensory	photo*
GO bins	Sensory	retina*
GO bins, literature search	Sensory	sensory
GO bins, literature search	Sensory	vision
GO bins, literature search	Sensory	visual*
GO bins, literature search	Sexual dimorphism	antagon *
GO bins, literature search	Sexual dimorphism	dimorph*
GO bins, literature search	Sexual dimorphism	duplic*
GO bins, literature search	Sexual dimorphism	gene dosage
GO bins, literature search	Sexual dimorphism	genomic imprint*
GO bins	Sexual dimorphism	inactivation
GO bins, literature search	Sexual dimorphism	modifier*
GO bins, literature search	Sexual dimorphism	sex-bias*
GO bins, literature search	Sexual dimorphism	sex-determin*
GO bins, literature search	Sexual dimorphism	sex-linked
GO bins, literature search	Sexual dimorphism	sex-specific
GO bins, literature search	Sexual dimorphism	sexual conflict*
GO bins, literature search	Sexual dimorphism	splic*
GO bins, literature search	Social	aggressi*
GO bins, literature search	Social	breed*
GO bins, literature search	Social	explorat*
GO bins, literature search	Social	mating
GO bins, literature search	Social	motivation
GO bins, literature search	Social	social*

## Sheet: Table S6
Table S6. Results from tests of GO term functional bin representation. One-tailed binomial tests of over-representation of observed GO term functional bins compared to annotation-wide GO term representation (n). Regulatory and phenotypic functions (see Methods) were binned within each functional category for this analysis. Adjusted p-values reflect corrections for multiple tests (5% FDR) within e…
		GWAS: fly code		GWAS: wing length		Inbred lines		Gene expression
	n	p	padj	p	padj	p	padj	p	padj
BinGO
Cognition	15	0.000326	0.00424	1	1	0.000326	0.00212	1	1
Growth	2041	1	1	1	1	1	1	1	1
Metabolism	550	1	1	1	1	1	1	4.2e-05	0.000273
Morphology	248	0.0641	0.278	1.73e-05	0.000225	5.4e-05	0.000702	0.0071	0.0193
Movement	370	1	1	1	1	0.999	1	0.0933	0.173
Mutation	229	0.986	1	0.283	0.816	0.998	1	5.55e-06	7.21e-05
Neural	511	1	1	1	1	1	1	1	1
Reproduction	232	0.998	1	0.882	1	1	1	0.307	0.499
Rhythm	33	1	1	1	1	1	1	0.00743	0.0193
Sensory	177	0.976	1	0.314	0.816	0.00443	0.0192	0.0804	0.173
Sexual dimorphism	43	0.0204	0.132	0.0014	0.00908	1	1	7.07e-05	0.000306
Social	119	0.236	0.767	0.0271	0.117	0.501	1	0.815	1
MCL clusters
Cognition	15	0.0481	0.372	1	1	0.0011	0.0132	1	1
Growth	2041	1	1	1	1	1	1	1	1
Metabolism	550	1	1	1	1	1	1	0.901	1
Morphology	248	0.793	1	0.084	0.504	0.0516	0.31	0.371	1
Movement	370	1	1	1	1	1	1	0.997	1
Mutation	229	1	1	0.975	1	1	1	0.0226	0.095
Neural	511	1	1	1	1	1	1	1	1
Reproduction	232	1	1	0.999	1	1	1	0.992	1
Rhythm	33	1	1	1	1	1	1	0.0238	0.095
Sensory	177	1	1	0.819	1	0.151	0.605	0.532	1
Sexual dimorphism	43	0.0621	0.372	0.00777	0.0933	1	1	0.000723	0.00867
Social	119	0.2	0.799	0.375	1	0.819	1	1	1

## Sheet: Table S7
Table S7. Functional categories represented by MCL clusters of enriched GO terms.
MCL cluster ID	Flight category assigned	GO ID	GO function	GO enrichment p	GO enrichment p_adj	Tally genes per GO term	Tally genes per cluster	Tally GO terms per cluster	ID genes per GO term	ID genes per cluster
GWAS Flight capability
brain head central nervous	Growth (3), Neural (1)	7417	central nervous system development	0.036488	0.48895	7	7	3	LDA.22433|LDA.31087|LDA.1932|LDA.23099|LDA.21547|LDA.40411|LDA.18428	LDA.22433|LDA.31087|LDA.1932|LDA.23099|LDA.21547|LDA.40411|LDA.18428
		7420	brain development	0.025488	0.48895	6			LDA.22433|LDA.31087|LDA.1932|LDA.23099|LDA.21547|LDA.18428
		60322	head development	0.032761	0.48895	6			LDA.22433|LDA.31087|LDA.1932|LDA.23099|LDA.21547|LDA.18428
centriole granule replication elongation	Growth (5), Mutation (2)	1902117	positive regulation of organelle assembly	0.012662	0.48895	2	2	7	LDA.1932|LDA.29477	LDA.29477|LDA.1932
		46599	regulation of centriole replication	0.048677	0.48895	1			LDA.29477
		46601	positive regulation of centriole replication	0.027339	0.48895	1			LDA.29477
		62028	regulation of stress granule assembly	0.005528	0.48895	1			LDA.1932
		62029	positive regulation of stress granule assembly	0.005528	0.48895	1			LDA.1932
		1903722	regulation of centriole elongation	0.021931	0.48895	1			LDA.29477
		1903724	positive regulation of centriole elongation	0.021931	0.48895	1			LDA.29477
dicarboxylic glutamate biosynthetic serine	Growth (4)	8652	cellular amino acid biosynthetic process	0.047481	0.48895	2	2	4	LDA.11655|LDA.20204	LDA.11655|LDA.20204
		6537	glutamate biosynthetic process	0.027339	0.48895	1			LDA.11655
		6564	L-serine biosynthetic process	0.027339	0.48895	1			LDA.20204
		43650	dicarboxylic acid biosynthetic process	0.032718	0.48895	1			LDA.11655
migration smooth vascular muscle	Morphology (3), Social (3)	14912	negative regulation of smooth muscle cell migration	0.043387	0.48895	1	1	3	LDA.22433	LDA.22433
		1904752	regulation of vascular associated smooth muscle cell migration	0.043387	0.48895	1			LDA.22433
		1904753	negative regulation of vascular associated smooth muscle cell migration	0.038067	0.48895	1			LDA.22433
molecule nucleobase nucleoside small	Growth (1), Metabolism (2)	9166	nucleotide catabolic process	0.022545	0.48895	2	2	3	LDA.36036|LDA.42542	LDA.36036|LDA.42542
		34404	nucleobase-containing small molecule biosynthetic process	0.043489	0.48895	2			LDA.36036|LDA.42542
		1901292	nucleoside phosphate catabolic process	0.025648	0.48895	2			LDA.36036|LDA.42542
motile cilium assembly positive	Growth (2)	1902855	regulation of non-motile cilium assembly	0.038067	0.48895	1	1	2	LDA.29477	LDA.29477
		1902857	positive regulation of non-motile cilium assembly	0.027339	0.48895	1			LDA.29477
nonassociative learning habituation	n/a	46958	nonassociative learning	0.021931	0.48895	1	1	2	LDA.1932	LDA.1932
		46959	habituation	0.021931	0.48895	1			LDA.1932
pentose shunt glucose 6	Metabolism (1)	6098	pentose-phosphate shunt	0.043387	0.48895	1	1	2	LDA.21799	LDA.21799
		51156	glucose 6-phosphate metabolic process	0.043387	0.48895	1			LDA.21799
pole body duplication spindle	Sexual Dimorphism (2)	30474	spindle pole body duplication	0.016493	0.48895	1	1	3	LDA.29477	LDA.29477
		51300	spindle pole body organization	0.016493	0.48895	1			LDA.29477
		1903087	mitotic spindle pole body duplication	0.016493	0.48895	1			LDA.29477
proton transporting sector atpase	Growth (2)	43461	proton-transporting ATP synthase complex assembly	0.021931	0.48895	1	1	2	LDA.21546	LDA.21546
		70071	proton-transporting two-sector ATPase complex assembly	0.043387	0.48895	1			LDA.21546
purkinje cerebellar layer formation	Growth (1)	21694	cerebellar Purkinje cell layer formation	0.048677	0.48895	1	1	2	LDA.1932	LDA.1932
		21702	cerebellar Purkinje cell differentiation	0.048677	0.48895	1			LDA.1932
relaxation muscle vasodilation smooth	Morphology (2)	3012	muscle system process	0.017494	0.48895	3	3	7	LDA.22433|LDA.23099|LDA.40411	LDA.22433|LDA.23099|LDA.40411
		42311	vasodilation	0.032718	0.48895	1			LDA.22433
		44557	relaxation of smooth muscle	0.027339	0.48895	1			LDA.22433
		45932	negative regulation of muscle contraction	0.038067	0.48895	1			LDA.22433
		45986	negative regulation of smooth muscle contraction	0.032718	0.48895	1			LDA.22433
		60087	relaxation of vascular associated smooth muscle	0.027339	0.48895	1			LDA.22433
		90075	relaxation of muscle	0.027339	0.48895	1			LDA.22433
superoxide reactive species oxygen	Metabolism (2)	72593	reactive oxygen species metabolic process	0.0008632	0.48895	3	3	2	LDA.28821|LDA.21519|LDA.19357	LDA.21519|LDA.19357|LDA.28821
		6801	superoxide metabolic process	0.0038935	0.48895	2			LDA.21519|LDA.19357
transcription templated nucleic rna	Growth (1)	6351	transcription DNA-templated	0.020038	0.48895	5	5	4	LDA.16374|LDA.21547|LDA.3343|LDA.14194|LDA.1696	LDA.16374|LDA.21547|LDA.3343|LDA.14194|LDA.1696
		32774	RNA biosynthetic process	0.021719	0.48895	5			LDA.16374|LDA.21547|LDA.3343|LDA.14194|LDA.1696
		97659	nucleic acid-templated transcription	0.020038	0.48895	5			LDA.16374|LDA.21547|LDA.3343|LDA.14194|LDA.1696
		6366	transcription by RNA polymerase II	0.024159	0.48895	3			LDA.16374|LDA.21547|LDA.14194
transforming beta factor growth	Growth (3)	71559	response to transforming growth factor beta	0.0068445	0.48895	3	3	3	LDA.1933|LDA.8391|LDA.7759	LDA.8391|LDA.7759|LDA.1933
		71560	cellular response to transforming growth factor beta stimulus	0.0053347	0.48895	3			LDA.1933|LDA.8391|LDA.7759
		7179	transforming growth factor beta receptor signaling pathway	0.026719	0.48895	2			LDA.8391|LDA.7759
veined wing vibration generated	Morphology (2), Movement (2), Social (2)	16545	male courtship behavior veined wing vibration	0.043387	0.48895	1	1	2	LDA.33031	LDA.33031
		45433	male courtship behavior veined wing generated song production	0.043387	0.48895	1			LDA.33031
endocytosis internalization receptor negative	n/a	45806	negative regulation of endocytosis	0.0043645	0.48895	2	2	3	LDA.1932|LDA.17034	LDA.1932|LDA.17034
		2091	negative regulation of receptor internalization	0.011026	0.48895	1			LDA.1932
		48261	negative regulation of receptor-mediated endocytosis	0.032718	0.48895	1			LDA.1932
fatty peroxisome long chain	n/a	15910	long-chain fatty acid import into peroxisome	0.021931	0.48895	1	1	2	LDA.14611	LDA.14611
		1902001	fatty acid transmembrane transport	0.048677	0.48895	1			LDA.14611
fucosylation glycan	n/a	36065	fucosylation	0.032718	0.48895	1	1	2	LDA.7759	LDA.7759
		36071	N-glycan fucosylation	0.016493	0.48895	1			LDA.7759
platelet aggregation coagulation activation	n/a	10543	regulation of platelet activation	0.027339	0.48895	1	1	8	LDA.22433	LDA.22433
		10544	negative regulation of platelet activation	0.027339	0.48895	1			LDA.22433
		30195	negative regulation of blood coagulation	0.032718	0.48895	1			LDA.22433
		34111	negative regulation of homotypic cell-cell adhesion	0.027339	0.48895	1			LDA.22433
		50819	negative regulation of coagulation	0.032718	0.48895	1			LDA.22433
		90330	regulation of platelet aggregation	0.027339	0.48895	1			LDA.22433
		90331	negative regulation of platelet aggregation	0.027339	0.48895	1			LDA.22433
		1900047	negative regulation of hemostasis	0.032718	0.48895	1			LDA.22433
salvage nucleotide imp purine	n/a	32261	purine nucleotide salvage	0.016493	0.48895	1	1	4	LDA.26509	LDA.26509
		32264	IMP salvage	0.016493	0.48895	1			LDA.26509
		43101	purine-containing compound salvage	0.043387	0.48895	1			LDA.26509
		43173	nucleotide salvage	0.016493	0.48895	1			LDA.26509
silencing gene posttranscriptional mirna	n/a	60149	negative regulation of posttranscriptional gene silencing	0.021931	0.48895	1	1	3	LDA.1932	LDA.1932
		60965	negative regulation of gene silencing by miRNA	0.021931	0.48895	1			LDA.1932
		60967	negative regulation of gene silencing by RNA	0.021931	0.48895	1			LDA.1932
GWAS Forewing length
amyloid beta precursor formation	Metabolism (2)	34205	amyloid-beta formation	0.0077019	0.32294	1	1	3	LDA.29482	LDA.29482
		42987	amyloid precursor protein catabolic process	0.015345	0.32294	1			LDA.29482
		50435	amyloid-beta metabolic process	0.015345	0.32294	1			LDA.29482
antennal joint development	Growth (2)	7469	antennal development	0.045337	0.37957	1	1	2	LDA.1767	LDA.1767
		48098	antennal joint development	0.0077019	0.32294	1			LDA.1767
attachment microtubules spindle kinetochore	Mutation (2), Reproduction (2)	51316	attachment of spindle microtubules to kinetochore involved in meiotic chromosome segregation	0.015345	0.32294	1	1	2	LDA.29576	LDA.29576
		51456	attachment of spindle microtubules to kinetochore involved in meiotic sister chromatid segregation	0.0077019	0.32294	1			LDA.29576
auditory ear stereocilium receptor	Growth (7)	42471	ear morphogenesis	0.02967	0.33748	2	2	9	LDA.25916|LDA.18769	LDA.25916|LDA.18769
		42472	inner ear morphogenesis	0.022238	0.32294	2			LDA.25916|LDA.18769
		42490	mechanoreceptor differentiation	0.015724	0.32294	2			LDA.25916|LDA.18769
		60113	inner ear receptor cell differentiation	0.013394	0.32294	2			LDA.25916|LDA.18769
		2093	auditory receptor cell morphogenesis	0.030456	0.33748	1			LDA.25916
		42491	inner ear auditory receptor cell differentiation	0.045337	0.37957	1			LDA.25916
		60088	auditory receptor cell stereocilium organization	0.030456	0.33748	1			LDA.25916
		60117	auditory receptor cell development	0.030456	0.33748	1			LDA.25916
		60122	inner ear receptor cell stereocilium organization	0.030456	0.33748	1			LDA.25916
blood vessel vasculature labyrinthine	Growth (4), Reproduction (1)	1568	blood vessel development	0.015821	0.32294	5	5	4	LDA.90|LDA.28641|LDA.23479|LDA.15107|LDA.18769	LDA.90|LDA.28641|LDA.23479|LDA.15107|LDA.18769
		1944	vasculature development	0.018573	0.32294	5			LDA.90|LDA.28641|LDA.23479|LDA.15107|LDA.18769
		60674	placenta blood vessel development	0.015345	0.32294	1			LDA.15107
		60716	labyrinthine layer blood vessel development	0.015345	0.32294	1			LDA.15107
bulb interneuron olfactory tangential	Growth (2), Neural (3), Sensory (4), Social (4)	21823	cerebral cortex tangential migration using cell-cell interactions	0.02293	0.32294	1	1	6	LDA.18769	LDA.18769
		21825	substrate-dependent cerebral cortex tangential migration	0.02293	0.32294	1			LDA.18769
		21827	postnatal olfactory bulb interneuron migration	0.02293	0.32294	1			LDA.18769
		21889	olfactory bulb interneuron differentiation	0.045337	0.37957	1			LDA.18769
		21891	olfactory bulb interneuron development	0.037925	0.36873	1			LDA.18769
		22028	tangential migration from the subventricular zone to the olfactory bulb	0.037925	0.36873	1			LDA.18769
centriole elongation replication positive	Growth (2), Mutation (1)	46601	positive regulation of centriole replication	0.037925	0.36873	1	1	3	LDA.29477	LDA.29477
		1903722	regulation of centriole elongation	0.030456	0.33748	1			LDA.29477
		1903724	positive regulation of centriole elongation	0.030456	0.33748	1			LDA.29477
contact inhibition density detection	Growth (1), Sensory (1)	60242	contact inhibition	0.030456	0.33748	1	1	3	LDA.33745	LDA.33745
		60244	negative regulation of cell proliferation involved in contact inhibition	0.030456	0.33748	1			LDA.33745
		60245	detection of cell density	0.037925	0.36873	1			LDA.33745
cyclin kinase dependent serine	Movement (2)	45736	negative regulation of cyclin-dependent protein serine/threonine kinase activity	0.015345	0.32294	1	1	2	LDA.28641	LDA.28641
		1904030	negative regulation of cyclin-dependent protein kinase activity	0.045337	0.37957	1			LDA.28641
digestive pharynx tract development	Growth (3), Metabolism (2)	48565	digestive tract development	0.0047501	0.32294	4	4	3	LDA.29482|LDA.28641|LDA.1767|LDA.18769	LDA.29482|LDA.28641|LDA.1767|LDA.18769
		55123	digestive system development	0.0057755	0.32294	4			LDA.29482|LDA.28641|LDA.1767|LDA.18769
		60465	pharynx development	0.037925	0.36873	1			LDA.29482
female gonad characteristics sexual	Growth (3)	46545	development of primary female sexual characteristics	0.0053178	0.32294	3	3	3	LDA.1767|LDA.33745|LDA.20037	LDA.1767|LDA.33745|LDA.20037
		46660	female sex differentiation	0.0087417	0.32294	3			LDA.1767|LDA.33745|LDA.20037
		8585	female gonad development	0.039692	0.37957	2			LDA.1767|LDA.20037
glutamate dicarboxylic biosynthetic acid	Growth (2)	6537	glutamate biosynthetic process	0.037925	0.36873	1	1	2	LDA.11655	LDA.11655
		43650	dicarboxylic acid biosynthetic process	0.045337	0.37957	1			LDA.11655
juvenile hormone fate regulation	Growth (13), Metabolism (6)	65007	biological regulation	0.0011301	0.32294	59	59	25	LDA.1930|LDA.19583|LDA.33927|LDA.26994|LDA.26871|LDA.15107|LDA.13830|LDA.19629|LDA.34652|LDA.10081|LDA.21902|LDA.26957|LDA.1544|LDA.27831|LDA.28641|LDA.1228|LDA.30960|LDA.17955|LDA.18769|LDA.12357|LDA.11587|LDA.32184|LDA.6241|LDA.15739|LDA.11583|LDA.30483|LDA.29576|LDA.14052|LDA.3927|LDA.23479|LDA.19006|LDA.28112|LDA.33745|LDA.34635|LDA.19203|LDA.10748|LDA.31004|LDA.4622|LDA.31648|LDA.90|LDA.9366…	LDA.1930|LDA.19583|LDA.33927|LDA.26994|LDA.26871|LDA.15107|LDA.13830|LDA.19629|LDA.34652|LDA.10081|LDA.21902|LDA.26957|LDA.1544|LDA.27831|LDA.28641|LDA.1228|LDA.30960|LDA.17955|LDA.18769|LDA.12357|LDA.11587|LDA.32184|LDA.6241|LDA.15739|LDA.11583|LDA.30483|LDA.29576|LDA.14052|LDA.3927|LDA.23479|LDA.19006|LDA.28112|LDA.33745|LDA.34635|LDA.19203|LDA.10748|LDA.31004|LDA.4622|LDA.31648|LDA.90|LDA.9366…
		50789	regulation of biological process	0.00090305	0.32294	57			LDA.1930|LDA.19583|LDA.33927|LDA.26994|LDA.26871|LDA.15107|LDA.13830|LDA.19629|LDA.34652|LDA.10081|LDA.21902|LDA.26957|LDA.1544|LDA.27831|LDA.28641|LDA.1228|LDA.30960|LDA.17955|LDA.18769|LDA.12357|LDA.11587|LDA.32184|LDA.6241|LDA.15739|LDA.11583|LDA.30483|LDA.29576|LDA.3927|LDA.23479|LDA.19006|LDA.28112|LDA.33745|LDA.34635|LDA.19203|LDA.10748|LDA.31004|LDA.4622|LDA.31648|LDA.90|LDA.9366|LDA.29482…
		50794	regulation of cellular process	0.00024366	0.32294	56			LDA.1930|LDA.19583|LDA.33927|LDA.26994|LDA.26871|LDA.15107|LDA.13830|LDA.19629|LDA.34652|LDA.10081|LDA.21902|LDA.26957|LDA.1544|LDA.27831|LDA.28641|LDA.1228|LDA.30960|LDA.17955|LDA.18769|LDA.12357|LDA.11587|LDA.6241|LDA.15739|LDA.11583|LDA.30483|LDA.29576|LDA.3927|LDA.23479|LDA.19006|LDA.28112|LDA.33745|LDA.34635|LDA.19203|LDA.10748|LDA.31004|LDA.4622|LDA.31648|LDA.90|LDA.9366|LDA.29482|LDA.10740…
		31323	regulation of cellular metabolic process	0.047997	0.39098	26			LDA.1930|LDA.33927|LDA.26994|LDA.19006|LDA.28112|LDA.33745|LDA.15107|LDA.13830|LDA.21602|LDA.10081|LDA.26957|LDA.1544|LDA.28641|LDA.1228|LDA.1767|LDA.19914|LDA.34506|LDA.11643|LDA.17955|LDA.18769|LDA.11587|LDA.15739|LDA.11583|LDA.25916|LDA.23479|LDA.21315
		9889	regulation of biosynthetic process	0.031373	0.3426	20			LDA.1930|LDA.1544|LDA.33927|LDA.28641|LDA.1228|LDA.1767|LDA.19006|LDA.33745|LDA.34506|LDA.15107|LDA.17955|LDA.18769|LDA.13830|LDA.11587|LDA.15739|LDA.11583|LDA.21602|LDA.10081|LDA.26957|LDA.21315
		31326	regulation of cellular biosynthetic process	0.026982	0.33748	20			LDA.1930|LDA.1544|LDA.33927|LDA.28641|LDA.1228|LDA.1767|LDA.19006|LDA.33745|LDA.34506|LDA.15107|LDA.17955|LDA.18769|LDA.13830|LDA.11587|LDA.15739|LDA.11583|LDA.21602|LDA.10081|LDA.26957|LDA.21315
		10556	regulation of macromolecule biosynthetic process	0.037421	0.36873	19			LDA.1930|LDA.33927|LDA.28641|LDA.1228|LDA.1767|LDA.19006|LDA.33745|LDA.34506|LDA.15107|LDA.17955|LDA.18769|LDA.13830|LDA.11587|LDA.15739|LDA.11583|LDA.21602|LDA.10081|LDA.26957|LDA.21315
		2000112	regulation of cellular macromolecule biosynthetic process	0.0326	0.35092	19			LDA.1930|LDA.33927|LDA.28641|LDA.1228|LDA.1767|LDA.19006|LDA.33745|LDA.34506|LDA.15107|LDA.17955|LDA.18769|LDA.13830|LDA.11587|LDA.15739|LDA.11583|LDA.21602|LDA.10081|LDA.26957|LDA.21315
		51252	regulation of RNA metabolic process	0.041558	0.37957	18			LDA.1930|LDA.33927|LDA.28641|LDA.1228|LDA.1767|LDA.33745|LDA.19914|LDA.34506|LDA.15107|LDA.17955|LDA.18769|LDA.13830|LDA.11587|LDA.11583|LDA.21602|LDA.10081|LDA.26957|LDA.21315
		6355	regulation of transcription, DNA-templated	0.041247	0.37957	17			LDA.1930|LDA.33927|LDA.28641|LDA.1228|LDA.1767|LDA.33745|LDA.34506|LDA.15107|LDA.17955|LDA.18769|LDA.13830|LDA.11587|LDA.11583|LDA.21602|LDA.10081|LDA.26957|LDA.21315
		1903506	regulation of nucleic acid-templated transcription	0.044618	0.37957	17			LDA.1930|LDA.33927|LDA.28641|LDA.1228|LDA.1767|LDA.33745|LDA.34506|LDA.15107|LDA.17955|LDA.18769|LDA.13830|LDA.11587|LDA.11583|LDA.21602|LDA.10081|LDA.26957|LDA.21315
		2001141	regulation of RNA biosynthetic process	0.046122	0.38401	17			LDA.1930|LDA.33927|LDA.28641|LDA.1228|LDA.1767|LDA.33745|LDA.34506|LDA.15107|LDA.17955|LDA.18769|LDA.13830|LDA.11587|LDA.11583|LDA.21602|LDA.10081|LDA.26957|LDA.21315
		10453	regulation of cell fate commitment	0.0083053	0.32294	2			LDA.22520|LDA.18769
		42659	regulation of cell fate specification	0.0074196	0.32294	2			LDA.22520|LDA.18769
		7556	regulation of juvenile hormone metabolic process	0.02293	0.32294	1			LDA.1544
		7557	regulation of juvenile hormone biosynthetic process	0.02293	0.32294	1			LDA.1544
		9996	negative regulation of cell fate specification	0.015345	0.32294	1			LDA.22520
		10454	negative regulation of cell fate commitment	0.015345	0.32294	1			LDA.22520
		32351	negative regulation of hormone metabolic process	0.02293	0.32294	1			LDA.1544
		32353	negative regulation of hormone biosynthetic process	0.02293	0.32294	1			LDA.1544
		45827	negative regulation of isoprenoid metabolic process	0.015345	0.32294	1			LDA.1544
		45928	negative regulation of juvenile hormone metabolic process	0.015345	0.32294	1			LDA.1544
		45968	negative regulation of juvenile hormone biosynthetic process	0.015345	0.32294	1			LDA.1544
		46885	regulation of hormone biosynthetic process	0.037925	0.36873	1			LDA.1544
		1900239	regulation of phenotypic switching	0.0077019	0.32294	1			LDA.28641
juxtaparanode axon region localization	Neural (2)	71205	protein localization to juxtaparanode region of axon	0.015345	0.32294	1	1	2	LDA.25886	LDA.25886
		99612	protein localization to axon	0.015345	0.32294	1			LDA.25886
malpighian tubule bud morphogenesis	Growth (2)	7443	Malpighian tubule morphogenesis	0.037925	0.36873	1	1	2	LDA.1767	LDA.1767
		61332	Malpighian tubule bud morphogenesis	0.0077019	0.32294	1			LDA.1767
marrow bone proliferation cell	Growth (2)	71863	regulation of cell proliferation in bone marrow	0.0077019	0.32294	1	1	2	LDA.18769	LDA.18769
		71864	positive regulation of cell proliferation in bone marrow	0.0077019	0.32294	1			LDA.18769
myosin light chain phosphatase	Movement (2)	35507	regulation of myosin-light-chain-phosphatase activity	0.045337	0.37957	1	1	2	LDA.25916	LDA.25916
		35509	negative regulation of myosin-light-chain-phosphatase activity	0.045337	0.37957	1			LDA.25916
ncrna translation mediated mirna	Mutation (3)	35278	miRNA mediated inhibition of translation	0.015345	0.32294	1	1	3	LDA.15739	LDA.15739
		40033	negative regulation of translation, ncRNA-mediated	0.015345	0.32294	1			LDA.15739
		45974	regulation of translation, ncRNA-mediated	0.015345	0.32294	1			LDA.15739
physiological hypertrophy cardiac muscle	Growth (1), Morphology (3)	3298	physiological muscle hypertrophy	0.02293	0.32294	1	1	3	LDA.28641	LDA.28641
		3301	physiological cardiac muscle hypertrophy	0.02293	0.32294	1			LDA.28641
		61049	cell growth involved in cardiac muscle cell development	0.02293	0.32294	1			LDA.28641
platelet derived factor receptor	Growth (4)	10640	regulation of platelet-derived growth factor receptor signaling pathway	0.030456	0.33748	1	1	4	LDA.28641	LDA.28641
		10642	negative regulation of platelet-derived growth factor receptor signaling pathway	0.030456	0.33748	1			LDA.28641
		2000586	regulation of platelet-derived growth factor receptor-beta signaling pathway	0.0077019	0.32294	1			LDA.28641
		2000587	negative regulation of platelet-derived growth factor receptor-beta signaling pathway	0.0077019	0.32294	1			LDA.28641
pole duplication septin body	Growth (2), Morphology (3), Sexual dimorphism (3)	16043	cellular component organization	0.030357	0.33748	31	31	15	LDA.19483|LDA.19583|LDA.26994|LDA.26871|LDA.28112|LDA.34635|LDA.19203|LDA.2464|LDA.15107|G1945|LDA.90|LDA.13830|LDA.6010|LDA.35043|LDA.42202|LDA.24976|LDA.23349|LDA.26305|LDA.22520|LDA.1845|LDA.28641|LDA.1767|LDA.11643|LDA.18769|LDA.10352|LDA.10035|LDA.14693|LDA.29576|LDA.25916|LDA.29477|LDA.539	LDA.6010|LDA.19203|LDA.26994|LDA.26871|LDA.28641|LDA.25916|LDA.23349|LDA.18769|LDA.19483|LDA.10352|LDA.29477|LDA.14693|LDA.42202|G1945|LDA.19583|LDA.28112|LDA.34635|LDA.2464|LDA.15107|LDA.90|LDA.13830|LDA.35043|LDA.24976|LDA.26305|LDA.22520|LDA.1845|LDA.1767|LDA.11643|LDA.10035|LDA.29576|LDA.539
		6996	organelle organization	0.024798	0.33748	23			LDA.19483|LDA.26305|LDA.26994|LDA.1845|LDA.26871|LDA.28641|LDA.28112|LDA.34635|LDA.19203|LDA.15107|G1945|LDA.18769|LDA.13830|LDA.10352|LDA.6010|LDA.35043|LDA.14693|LDA.42202|LDA.29576|LDA.25916|LDA.29477|LDA.539|LDA.23349
		7010	cytoskeleton organization	0.019446	0.32294	11			LDA.19483|LDA.10352|LDA.6010|LDA.26994|LDA.26871|LDA.28641|LDA.25916|LDA.29477|LDA.19203|LDA.23349|LDA.18769
		70925	organelle assembly	0.01319	0.32294	9			LDA.26305|LDA.6010|LDA.35043|LDA.26994|LDA.14693|LDA.42202|LDA.29477|G1945|LDA.18769
		30029	actin filament-based process	0.030914	0.34005	7			LDA.26994|LDA.26871|LDA.28641|LDA.25916|LDA.19203|LDA.23349|LDA.18769
		30036	actin cytoskeleton organization	0.024742	0.33748	7			LDA.26994|LDA.26871|LDA.28641|LDA.25916|LDA.19203|LDA.23349|LDA.18769
		60271	cilium assembly	0.035221	0.36873	4			LDA.14693|LDA.42202|LDA.29477|G1945
		31023	microtubule organizing center organization	0.0067149	0.32294	3			LDA.6010|LDA.29477|LDA.19203
		7098	centrosome cycle	0.041471	0.37957	2			LDA.6010|LDA.19203
		51298	centrosome duplication	0.0036924	0.32294	2			LDA.6010|LDA.19203
		30474	spindle pole body duplication	0.02293	0.32294	1			LDA.29477
		31106	septin ring organization	0.015345	0.32294	1			LDA.26871
		32185	septin cytoskeleton organization	0.02293	0.32294	1			LDA.26871
		51300	spindle pole body organization	0.02293	0.32294	1			LDA.29477
		1903087	mitotic spindle pole body duplication	0.02293	0.32294	1			LDA.29477
promoter myocardial polymerase ii	Growth (6), Morphology (1)	3256	regulation of transcription from RNA polymerase II promoter involved in myocardial precursor cell differentiation	0.02293	0.32294	1	1	6	LDA.28641	LDA.28641
		3257	positive regulation of transcription from RNA polymerase II promoter involved in myocardial precursor cell differentiation	0.02293	0.32294	1			LDA.28641
		10002	cardioblast differentiation	0.045337	0.37957	1			LDA.28641
		60379	cardiac muscle cell myoblast differentiation	0.030456	0.33748	1			LDA.28641
		1901213	regulation of transcription from RNA polymerase II promoter involved in heart development	0.02293	0.32294	1			LDA.28641
		1901228	positive regulation of transcription from RNA polymerase II promoter involved in heart development	0.02293	0.32294	1			LDA.28641
skeletal muscle differentiation cell	Growth (2), Morphology (2)	2001014	regulation of skeletal muscle cell differentiation	0.02293	0.32294	1	1	2	LDA.28641	LDA.28641
		2001015	negative regulation of skeletal muscle cell differentiation	0.02293	0.32294	1			LDA.28641
smooth promoter polymerase ii	Growth (2), Morphology (2)	51145	smooth muscle cell differentiation	0.037925	0.36873	1	1	2	LDA.28641	LDA.28641
		2000721	positive regulation of transcription from RNA polymerase II promoter involved in smooth muscle cell differentiation	0.0077019	0.32294	1			LDA.28641
tropane cocaine alkaloid metabolic	Metabolism (2)	46448	tropane alkaloid metabolic process	0.030456	0.33748	1	1	2	LDA.26994	LDA.26994
		50783	cocaine metabolic process	0.030456	0.33748	1			LDA.26994
urinary bladder urogenital renal	Growth (3)	1655	urogenital system development	0.046386	0.38409	4	4	3	LDA.28641|LDA.1767|LDA.28112|LDA.18769	LDA.28641|LDA.1767|LDA.28112|LDA.18769
		72001	renal system development	0.038747	0.3743	4			LDA.28641|LDA.1767|LDA.28112|LDA.18769
		60157	urinary bladder development	0.0077019	0.32294	1			LDA.28641
vascular smooth differentiation muscle	Growth (9), Morphology (8)	51147	regulation of muscle cell differentiation	0.028114	0.33748	2	2	9	LDA.28641|LDA.18769	LDA.28641|LDA.18769
		51150	regulation of smooth muscle cell differentiation	0.02293	0.32294	1			LDA.28641
		51152	positive regulation of smooth muscle cell differentiation	0.0077019	0.32294	1			LDA.28641
		1905063	regulation of vascular associated smooth muscle cell differentiation	0.0077019	0.32294	1			LDA.28641
		1905065	positive regulation of vascular associated smooth muscle cell differentiation	0.0077019	0.32294	1			LDA.28641
		1905209	positive regulation of cardiocyte differentiation	0.045337	0.37957	1			LDA.28641
		2000722	regulation of cardiac vascular smooth muscle cell differentiation	0.0077019	0.32294	1			LDA.28641
		2000724	positive regulation of cardiac vascular smooth muscle cell differentiation	0.0077019	0.32294	1			LDA.28641
		2000727	positive regulation of cardiac muscle cell differentiation	0.02293	0.32294	1			LDA.28641
clearance amyloid beta negative	n/a	1900221	regulation of amyloid-beta clearance	0.02293	0.32294	1	1	2	LDA.28641	LDA.28641
		1900222	negative regulation of amyloid-beta clearance	0.0077019	0.32294	1			LDA.28641
copi coating coated golgi	n/a	35964	COPI-coated vesicle budding	0.02293	0.32294	1	1	3	LDA.28112	LDA.28112
		48200	Golgi transport vesicle coating	0.02293	0.32294	1			LDA.28112
		48205	COPI coating of Golgi vesicle	0.02293	0.32294	1			LDA.28112
hepatic stellate activation fibroblast	n/a	35733	hepatic stellate cell activation	0.0077019	0.32294	1	1	2	LDA.28641	LDA.28641
		72537	fibroblast activation	0.0077019	0.32294	1			LDA.28641
passenger t3 h3 histone	n/a	35405	histone-threonine phosphorylation	0.02293	0.32294	1	1	5	LDA.29576	LDA.29576
		35407	histone H3-T11 phosphorylation	0.0077019	0.32294	1			LDA.29576
		72355	histone H3-T3 phosphorylation	0.015345	0.32294	1			LDA.29576
		72356	chromosome passenger complex localization to kinetochore	0.02293	0.32294	1			LDA.29576
		2000751	histone H3-T3 phosphorylation involved in chromosome passenger complex localization to kinetochore	0.015345	0.32294	1			LDA.29576
proteolysis ectodomain ligand domain	n/a	6509	membrane protein ectodomain proteolysis	0.015345	0.32294	1	1	4	LDA.29482	LDA.29482
		31293	membrane protein intracellular domain proteolysis	0.0077019	0.32294	1			LDA.29482
		33619	membrane protein proteolysis	0.015345	0.32294	1			LDA.29482
		35333	Notch receptor processing, ligand-dependent	0.0077019	0.32294	1			LDA.29482
stimulus response cellular	n/a	50896	response to stimulus	0.047785	0.39098	36	36	2	LDA.19583|LDA.26994|LDA.19006|LDA.28112|LDA.33745|LDA.19203|LDA.10748|LDA.31004|LDA.31648|LDA.15107|LDA.90|LDA.29482|LDA.10740|LDA.17928|LDA.34652|LDA.20037|LDA.20835|LDA.26305|LDA.1544|LDA.25235|LDA.27831|LDA.4779|LDA.28641|LDA.1767|LDA.17214|LDA.19639|LDA.11643|LDA.39815|LDA.18769|LDA.1088|LDA.12357|LDA.32184|LDA.30483|LDA.29576|LDA.29477|LDA.3927	LDA.19583|LDA.26994|LDA.19006|LDA.28112|LDA.33745|LDA.19203|LDA.10748|LDA.31004|LDA.31648|LDA.15107|LDA.90|LDA.29482|LDA.10740|LDA.17928|LDA.34652|LDA.20037|LDA.20835|LDA.26305|LDA.1544|LDA.25235|LDA.27831|LDA.4779|LDA.28641|LDA.1767|LDA.17214|LDA.19639|LDA.11643|LDA.39815|LDA.18769|LDA.1088|LDA.12357|LDA.32184|LDA.30483|LDA.29576|LDA.29477|LDA.3927
		51716	cellular response to stimulus	0.03563	0.36873	28			LDA.26994|LDA.19006|LDA.19203|LDA.10748|LDA.31004|LDA.31648|LDA.15107|LDA.90|LDA.29482|LDA.10740|LDA.17928|LDA.34652|LDA.20835|LDA.26305|LDA.1544|LDA.25235|LDA.27831|LDA.28641|LDA.17214|LDA.19639|LDA.39815|LDA.18769|LDA.1088|LDA.12357|LDA.30483|LDA.29576|LDA.29477|LDA.3927
Inbred lines
actin depolymerization filament supramolecular	Morphology (1)	30029	actin filament-based process	0.010738	0.10467	4	4	6	LDA.26158|LDA.29908|LDA.10510|LDA.10623	LDA.10623|LDA.29908|LDA.10510|LDA.26158
		7015	actin filament organization	0.0023531	0.051119	3			LDA.29908|LDA.10510|LDA.10623
		30036	actin cytoskeleton organization	0.04951	0.21029	3			LDA.29908|LDA.10510|LDA.10623
		97435	supramolecular fiber organization	0.038734	0.19603	3			LDA.29908|LDA.10510|LDA.10623
		8154	actin polymerization or depolymerization	0.022143	0.1484	1			LDA.10623
		30042	actin filament depolymerization	0.013343	0.1136	1			LDA.10623
action potential cardiac muscle	Morphology (10)	1508	action potential	0.039513	0.19603	1	1	17	LDA.26158	LDA.26158
		6941	striated muscle contraction	0.043808	0.20294	1			LDA.26158
		51899	membrane depolarization	0.033035	0.18418	1			LDA.26158
		60047	heart contraction	0.037358	0.19135	1			LDA.26158
		60048	cardiac muscle contraction	0.033035	0.18418	1			LDA.26158
		70252	actin-mediated cell contraction	0.037358	0.19135	1			LDA.26158
		86001	cardiac muscle cell action potential	0.030866	0.18005	1			LDA.26158
		86002	cardiac muscle cell action potential involved in contraction	0.017753	0.13005	1			LDA.26158
		86003	cardiac muscle cell contraction	0.017753	0.13005	1			LDA.26158
		86005	ventricular cardiac muscle cell action potential	0.011132	0.10467	1			LDA.26158
		86009	membrane repolarization	0.01555	0.12401	1			LDA.26158
		86010	membrane depolarization during action potential	0.017753	0.13005	1			LDA.26158
		86011	membrane repolarization during action potential	0.013343	0.1136	1			LDA.26158
		86013	membrane repolarization during cardiac muscle cell action potential	0.011132	0.10467	1			LDA.26158
		98915	membrane repolarization during ventricular cardiac muscle cell action potential	0.008915	0.10401	1			LDA.26158
		99622	cardiac muscle cell membrane repolarization	0.011132	0.10467	1			LDA.26158
		99625	ventricular cardiac muscle cell membrane repolarization	0.008915	0.10401	1			LDA.26158
aggressive inter behavior male	Movement (2), Social (2)	2118	aggressive behavior	0.037358	0.19135	1	1	2	LDA.29908	LDA.29908
		2121	inter-male aggressive behavior	0.0044672	0.074061	1			LDA.29908
convergent extension gastrulation involved	Growth (2)	60026	convergent extension	0.01995	0.13812	1	1	2	LDA.4444	LDA.4444
		60027	convergent extension involved in gastrulation	0.008915	0.10401	1			LDA.4444
eye death programmed retinal	Growth (11), Sensory (6)	48513	animal organ development	0.045592	0.20517	7	7	15	LDA.29916|LDA.26158|LDA.29908|LDA.407|LDA.4450|LDA.34800|LDA.18428	LDA.29916|LDA.29908|LDA.18428|LDA.407|LDA.26158|LDA.4450|LDA.34800
		1745	compound eye morphogenesis	0.00010633	0.0051531	4			LDA.29916|LDA.29908|LDA.407|LDA.18428
		7423	sensory organ development	0.020762	0.14217	4			LDA.29916|LDA.29908|LDA.407|LDA.18428
		48592	eye morphogenesis	0.0019802	0.051119	4			LDA.29916|LDA.29908|LDA.407|LDA.18428
		48749	compound eye development	0.00017888	0.0080498	4			LDA.29916|LDA.29908|LDA.407|LDA.18428
		90596	sensory organ morphogenesis	0.0031497	0.066143	4			LDA.29916|LDA.29908|LDA.407|LDA.18428
		8219	cell death	0.01386	0.11642	3			LDA.29916|LDA.29908|LDA.18428
		10623	programmed cell death involved in cell development	2.28e-05	0.0013075	3			LDA.29916|LDA.29908|LDA.18428
		12501	programmed cell death	0.010806	0.10467	3			LDA.29916|LDA.29908|LDA.18428
		46666	retinal cell programmed cell death	2.23e-06	0.00017543	3			LDA.29916|LDA.29908|LDA.18428
		46667	compound eye retinal cell programmed cell death	1.22e-06	0.00016349	3			LDA.29916|LDA.29908|LDA.18428
		1822	kidney development	0.039517	0.19603	2			LDA.29908|LDA.18428
		32835	glomerulus development	0.00050117	0.021049	2			LDA.29908|LDA.18428
		72006	nephron development	0.0055667	0.088789	2			LDA.29908|LDA.18428
		72102	glomerulus morphogenesis	0.0044672	0.074061	1			LDA.29908
formation fusion syncytium differentiation	Growth (5), Morphology (4)	768	syncytium formation by plasma membrane fusion	1.82e-06	0.00016349	4	4	9	LDA.29916|LDA.26158|LDA.29908|LDA.18428	LDA.29916|LDA.26158|LDA.29908|LDA.18428
		6949	syncytium formation	1.82e-06	0.00016349	4			LDA.29916|LDA.26158|LDA.29908|LDA.18428
		7520	myoblast fusion	1.82e-06	0.00016349	4			LDA.29916|LDA.26158|LDA.29908|LDA.18428
		14902	myotube differentiation	7.12e-06	0.00044837	4			LDA.29916|LDA.26158|LDA.29908|LDA.18428
		42692	muscle cell differentiation	0.0022956	0.051119	4			LDA.29916|LDA.26158|LDA.29908|LDA.18428
		48646	anatomical structure formation involved in morphogenesis	0.047996	0.20749	4			LDA.29916|LDA.26158|LDA.29908|LDA.18428
		51146	striated muscle cell differentiation	0.0018345	0.051119	4			LDA.29916|LDA.26158|LDA.29908|LDA.18428
		61061	muscle structure development	0.010275	0.10467	4			LDA.29916|LDA.26158|LDA.29908|LDA.18428
		140253	cell-cell fusion	3.51e-06	0.00024542	4			LDA.29916|LDA.26158|LDA.29908|LDA.18428
growth glial perineurial collateral	Growth (4), Neural (1)	16049	cell growth	0.044189	0.20321	2	2	5	LDA.26158|LDA.29908	LDA.26158|LDA.29908
		48588	developmental cell growth	0.034567	0.18774	2			LDA.26158|LDA.29908
		42065	glial cell growth	0.008915	0.10401	1			LDA.26158
		42066	perineurial glial growth	0.0066935	0.093709	1			LDA.26158
		48668	collateral sprouting	0.017753	0.13005	1			LDA.29908
memory activation cell positive	Cognition (2)	2000567	regulation of memory T cell activation	0.002236	0.051119	1	1	2	LDA.20400	LDA.20400
		2000568	positive regulation of memory T cell activation	0.002236	0.051119	1			LDA.20400
modification phosphorylation phosphorus phosphate	Metabolism (2)	6464	cellular protein modification process	0.010053	0.10467	9	9	7	LDA.10508|LDA.10492|LDA.35551|LDA.4444|LDA.10723|LDA.38319|LDA.4286|LDA.4288|LDA.10512	LDA.10508|LDA.10492|LDA.35551|LDA.10723|LDA.4286|LDA.4288|LDA.10512|LDA.4444|LDA.38319
		36211	protein modification process	0.010053	0.10467	9			LDA.10508|LDA.10492|LDA.35551|LDA.4444|LDA.10723|LDA.38319|LDA.4286|LDA.4288|LDA.10512
		43412	macromolecule modification	0.018042	0.13065	9			LDA.10508|LDA.10492|LDA.35551|LDA.4444|LDA.10723|LDA.38319|LDA.4286|LDA.4288|LDA.10512
		6793	phosphorus metabolic process	0.032619	0.18418	7			LDA.10508|LDA.10492|LDA.35551|LDA.10723|LDA.4286|LDA.4288|LDA.10512
		6796	phosphate-containing compound metabolic process	0.030032	0.18005	7			LDA.10508|LDA.10492|LDA.35551|LDA.10723|LDA.4286|LDA.4288|LDA.10512
		6468	protein phosphorylation	0.0020958	0.051119	6			LDA.10508|LDA.10492|LDA.35551|LDA.10723|LDA.4286|LDA.10512
		16310	phosphorylation	0.0056374	0.088789	6			LDA.10508|LDA.10492|LDA.35551|LDA.10723|LDA.4286|LDA.10512
nucleus trigeminal neural principal	Growth (3), Neural (2), Sensory (2)	21730	trigeminal sensory nucleus development	0.0044672	0.074061	1	1	3	LDA.29908	LDA.29908
		21740	principal sensory nucleus of trigeminal nerve development	0.0044672	0.074061	1			LDA.29908
		48857	neural nucleus development	0.008915	0.10401	1			LDA.29908
polymerization filament actin length	Growth (2)	44089	positive regulation of cellular component biogenesis	0.04535	0.20517	3	3	9	LDA.29908|LDA.38319|LDA.10510	LDA.29908|LDA.10510|LDA.38319
		8064	regulation of actin polymerization or depolymerization	0.02943	0.17828	2			LDA.29908|LDA.10510
		30832	regulation of actin filament length	0.02943	0.17828	2			LDA.29908|LDA.10510
		30833	regulation of actin filament polymerization	0.026771	0.1721	2			LDA.29908|LDA.10510
		30838	positive regulation of actin filament polymerization	0.013123	0.1136	2			LDA.29908|LDA.10510
		31334	positive regulation of protein-containing complex assembly	0.041569	0.20191	2			LDA.29908|LDA.10510
		32273	positive regulation of protein polymerization	0.02898	0.17828	2			LDA.29908|LDA.10510
		110053	regulation of actin filament organization	0.046329	0.207	2			LDA.29908|LDA.10510
		1902905	positive regulation of supramolecular fiber organization	0.045255	0.20517	2			LDA.29908|LDA.10510
potassium ion transmembrane activity	Movement (4)	43267	negative regulation of potassium ion transport	0.017753	0.13005	1	1	12	LDA.26158	LDA.26158
		43268	positive regulation of potassium ion transport	0.028692	0.17828	1			LDA.26158
		1901016	regulation of potassium ion transmembrane transporter activity	0.030866	0.18005	1			LDA.26158
		1901018	positive regulation of potassium ion transmembrane transporter activity	0.01555	0.12401	1			LDA.26158
		1901379	regulation of potassium ion transmembrane transport	0.041663	0.20191	1			LDA.26158
		1901380	negative regulation of potassium ion transmembrane transport	0.01555	0.12401	1			LDA.26158
		1901381	positive regulation of potassium ion transmembrane transport	0.01995	0.13812	1			LDA.26158
		1903764	regulation of potassium ion export across plasma membrane	0.008915	0.10401	1			LDA.26158
		1903765	negative regulation of potassium ion export across plasma membrane	0.0066935	0.093709	1			LDA.26158
		1903818	positive regulation of voltage-gated potassium channel activity	0.011132	0.10467	1			LDA.26158
		1904063	negative regulation of cation transmembrane transport	0.048085	0.20749	1			LDA.26158
		2001259	positive regulation of cation channel activity	0.041663	0.20191	1			LDA.26158
repolarization membrane cardiac ventricular	Morphology (2)	60306	regulation of membrane repolarization	0.01995	0.13812	1	1	3	LDA.26158	LDA.26158
		60307	regulation of ventricular cardiac muscle cell membrane repolarization	0.011132	0.10467	1			LDA.26158
		99623	regulation of cardiac muscle cell membrane repolarization	0.01555	0.12401	1			LDA.26158
ruffle assembly positive regulation	Growth (3)	1900027	regulation of ruffle assembly	0.037358	0.19135	1	1	2	LDA.38319	LDA.38319
		1900029	positive regulation of ruffle assembly	0.028692	0.17828	1			LDA.38319
tissue muscle striated development	Growth (3), Morphology (3)	16202	regulation of striated muscle tissue development	6.34e-07	0.00015202	4	4	3	LDA.29916|LDA.29908|LDA.407|LDA.18428	LDA.29916|LDA.29908|LDA.407|LDA.18428
		48634	regulation of muscle organ development	7.24e-07	0.00015202	4			LDA.29916|LDA.29908|LDA.407|LDA.18428
		1901861	regulation of muscle tissue development	6.34e-07	0.00015202	4			LDA.29916|LDA.29908|LDA.407|LDA.18428
visual system sensory development	Growth (2), Sensory (2)	48880	sensory system development	0.011311	0.1048	4	4	2	LDA.29916|LDA.29908|LDA.407|LDA.18428	LDA.29916|LDA.29908|LDA.407|LDA.18428
		150063	visual system development	0.010552	0.10467	4			LDA.29916|LDA.29908|LDA.407|LDA.18428
adhesion molecules homophilic cell	n/a	7155	cell adhesion	0.033648	0.18433	4	4	5	LDA.29916|LDA.29908|LDA.407|LDA.18428	LDA.29916|LDA.29908|LDA.407|LDA.18428
		7156	homophilic cell adhesion via plasma membrane adhesion molecules	6.55e-05	0.0034374	4			LDA.29916|LDA.29908|LDA.407|LDA.18428
		22610	biological adhesion	0.033648	0.18433	4			LDA.29916|LDA.29908|LDA.407|LDA.18428
		98609	cell-cell adhesion	0.0077712	0.10401	4			LDA.29916|LDA.29908|LDA.407|LDA.18428
		98742	cell-cell adhesion via plasma-membrane adhesion molecules	0.0015154	0.04942	4			LDA.29916|LDA.29908|LDA.407|LDA.18428
immune response positive regulation	n/a	50776	regulation of immune response	0.0094432	0.10467	3	3	2	LDA.4450|LDA.20400|LDA.18428	LDA.4450|LDA.20400|LDA.18428
		50778	positive regulation of immune response	0.031724	0.18336	2			LDA.20400|LDA.18428
import plasma inorganic membrane	n/a	98659	inorganic cation import across plasma membrane	0.024331	0.15967	1	1	3	LDA.26158	LDA.26158
		99587	inorganic ion import across plasma membrane	0.024331	0.15967	1			LDA.26158
		1990573	potassium ion import across plasma membrane	0.017753	0.13005	1			LDA.26158
interferon gamma production positive	n/a	32649	regulation of interferon-gamma production	0.037358	0.19135	1	1	2	LDA.20400	LDA.20400
		32729	positive regulation of interferon-gamma production	0.008915	0.10401	1			LDA.20400
mediated cytotoxicity immunity killing	n/a	1910	regulation of leukocyte mediated cytotoxicity	0.0011941	0.044251	2	2	13	LDA.20400|LDA.18428	LDA.20400|LDA.18428
		1912	positive regulation of leukocyte mediated cytotoxicity	0.0010918	0.042989	2			LDA.20400|LDA.18428
		2697	regulation of immune effector process	0.03034	0.18005	2			LDA.20400|LDA.18428
		2699	positive regulation of immune effector process	0.0069396	0.095043	2			LDA.20400|LDA.18428
		2703	regulation of leukocyte mediated immunity	0.0064665	0.093709	2			LDA.20400|LDA.18428
		2705	positive regulation of leukocyte mediated immunity	0.002033	0.051119	2			LDA.20400|LDA.18428
		2706	regulation of lymphocyte mediated immunity	0.0035945	0.07305	2			LDA.20400|LDA.18428
		2708	positive regulation of lymphocyte mediated immunity	0.0016473	0.04942	2			LDA.20400|LDA.18428
		31341	regulation of cell killing	0.0016473	0.04942	2			LDA.20400|LDA.18428
		31343	positive regulation of cell killing	0.0015274	0.04942	2			LDA.20400|LDA.18428
		1914	regulation of T cell mediated cytotoxicity	0.043808	0.20294	1			LDA.20400
		1916	positive regulation of T cell mediated cytotoxicity	0.043808	0.20294	1			LDA.20400
		2711	positive regulation of T cell mediated immunity	0.043808	0.20294	1			LDA.20400
peptidyl pyrromethane cofactor linkage	n/a	18160	peptidyl-pyrromethane cofactor linkage	0.0044672	0.074061	1	1	2	LDA.4286	LDA.4286
		18198	peptidyl-cysteine modification	0.017753	0.13005	1			LDA.4286
phosphorylation negative protein regulation	n/a	1933	negative regulation of protein phosphorylation	0.03505	0.18793	2	2	2	LDA.29908|LDA.18428	LDA.29908|LDA.18428
		42326	negative regulation of phosphorylation	0.043134	0.20294	2			LDA.29908|LDA.18428
rate hormone heart signal	n/a	3062	regulation of heart rate by chemical signal	0.013343	0.1136	1	1	2	LDA.26158	LDA.26158
		3064	regulation of heart rate by hormone	0.0066935	0.093709	1			LDA.26158
Pupal gene expression
altruistic chimeric sorocarp fruiting	Growth (2), Reproduction (1)	99137	altruistic chimeric non-reproductive fruiting body development	0.033749	0.20441	1	1	2	LDA.22802	LDA.22802
		99138	altruistic chimeric sorocarp development	0.033749	0.20441	1			LDA.22802
cardiac muscle apoptotic striated	Morphology (6)	10656	negative regulation of muscle cell apoptotic process	0.002277	0.041219	4	4	6	LDA.24133|LDA.2054|LDA.14607|LDA.2168	LDA.24133|LDA.2054|LDA.14607|LDA.2168
		10660	regulation of muscle cell apoptotic process	0.0028371	0.047265	4			LDA.24133|LDA.2054|LDA.14607|LDA.2168
		10662	regulation of striated muscle cell apoptotic process	0.00066668	0.018247	4			LDA.24133|LDA.2054|LDA.14607|LDA.2168
		10664	negative regulation of striated muscle cell apoptotic process	0.00066668	0.018247	4			LDA.24133|LDA.2054|LDA.14607|LDA.2168
		10665	regulation of cardiac muscle cell apoptotic process	0.00066668	0.018247	4			LDA.24133|LDA.2054|LDA.14607|LDA.2168
		10667	negative regulation of cardiac muscle cell apoptotic process	0.00066668	0.018247	4			LDA.24133|LDA.2054|LDA.14607|LDA.2168
cytotoxicity immune mediated adaptive	Growth (4), Mutation (2)	48584	positive regulation of response to stimulus	0.040911	0.23455	21	21	27	LDA.30849|LDA.21288|LDA.2823|LDA.24133|LDA.31753|LDA.3201|LDA.2054|LDA.28484|LDA.14607|LDA.8478|LDA.6794|LDA.2168|LDA.32537|LDA.14646|LDA.18428|LDA.14920|LDA.9383|LDA.27629|LDA.39086|LDA.25603|LDA.24757	LDA.24133|LDA.2054|LDA.14607|LDA.2168|LDA.18428|LDA.2823|LDA.27629|LDA.30849|LDA.21288|LDA.31753|LDA.3201|LDA.28484|LDA.8478|LDA.6794|LDA.32537|LDA.14646|LDA.14920|LDA.9383|LDA.39086|LDA.25603|LDA.24757
		50776	regulation of immune response	0.019201	0.14913	8			LDA.24133|LDA.2054|LDA.14607|LDA.27629|LDA.2168|LDA.32537|LDA.18428|LDA.24757
		2697	regulation of immune effector process	0.004872	0.065502	7			LDA.2823|LDA.24133|LDA.2054|LDA.14607|LDA.27629|LDA.2168|LDA.18428
		50778	positive regulation of immune response	0.0055573	0.070198	7			LDA.24133|LDA.2054|LDA.14607|LDA.27629|LDA.2168|LDA.32537|LDA.18428
		2699	positive regulation of immune effector process	0.00036587	0.014264	6			LDA.24133|LDA.2054|LDA.14607|LDA.27629|LDA.2168|LDA.18428
		2703	regulation of leukocyte mediated immunity	0.00029941	0.013911	6			LDA.24133|LDA.2054|LDA.14607|LDA.27629|LDA.2168|LDA.18428
		2705	positive regulation of leukocyte mediated immunity	9.69e-06	0.0044546	6			LDA.24133|LDA.2054|LDA.14607|LDA.27629|LDA.2168|LDA.18428
		2706	regulation of lymphocyte mediated immunity	5.43e-05	0.010599	6			LDA.24133|LDA.2054|LDA.14607|LDA.27629|LDA.2168|LDA.18428
		2708	positive regulation of lymphocyte mediated immunity	5.04e-06	0.0028975	6			LDA.24133|LDA.2054|LDA.14607|LDA.27629|LDA.2168|LDA.18428
		1910	regulation of leukocyte mediated cytotoxicity	3.6e-05	0.0092027	5			LDA.24133|LDA.2054|LDA.14607|LDA.2168|LDA.18428
		1912	positive regulation of leukocyte mediated cytotoxicity	2.86e-05	0.0092027	5			LDA.24133|LDA.2054|LDA.14607|LDA.2168|LDA.18428
		2819	regulation of adaptive immune response	0.00055632	0.016811	5			LDA.24133|LDA.2054|LDA.14607|LDA.27629|LDA.2168
		2821	positive regulation of adaptive immune response	5.53e-05	0.010599	5			LDA.24133|LDA.2054|LDA.14607|LDA.27629|LDA.2168
		2822	regulation of adaptive immune response based on somatic recombination of immune receptors built from immunoglobulin superfamily domains	0.00049357	0.015129	5			LDA.24133|LDA.2054|LDA.14607|LDA.27629|LDA.2168
		2824	positive regulation of adaptive immune response based on somatic recombination of immune receptors built from immunoglobulin superfamily domains	5.53e-05	0.010599	5			LDA.24133|LDA.2054|LDA.14607|LDA.27629|LDA.2168
		31341	regulation of cell killing	8.18e-05	0.01253	5			LDA.24133|LDA.2054|LDA.14607|LDA.2168|LDA.18428
		31343	positive regulation of cell killing	6.75e-05	0.011092	5			LDA.24133|LDA.2054|LDA.14607|LDA.2168|LDA.18428
		1914	regulation of T cell mediated cytotoxicity	0.0003207	0.013911	4			LDA.24133|LDA.2054|LDA.14607|LDA.2168
		1916	positive regulation of T cell mediated cytotoxicity	0.0003207	0.013911	4			LDA.24133|LDA.2054|LDA.14607|LDA.2168
		1959	regulation of cytokine-mediated signaling pathway	0.0082452	0.090265	4			LDA.24133|LDA.2054|LDA.14607|LDA.2168
		1961	positive regulation of cytokine-mediated signaling pathway	0.00047139	0.014846	4			LDA.24133|LDA.2054|LDA.14607|LDA.2168
		2709	regulation of T cell mediated immunity	0.0020278	0.037596	4			LDA.24133|LDA.2054|LDA.14607|LDA.2168
		2711	positive regulation of T cell mediated immunity	0.0003207	0.013911	4			LDA.24133|LDA.2054|LDA.14607|LDA.2168
		10803	regulation of tumor necrosis factor-mediated signaling pathway	0.0017981	0.034738	4			LDA.24133|LDA.2054|LDA.14607|LDA.2168
		60759	regulation of response to cytokine stimulus	0.010959	0.11248	4			LDA.24133|LDA.2054|LDA.14607|LDA.2168
		60760	positive regulation of response to cytokine stimulus	0.00091324	0.022831	4			LDA.24133|LDA.2054|LDA.14607|LDA.2168
		1903265	positive regulation of tumor necrosis factor-mediated signaling pathway	0.00026002	0.013086	4			LDA.24133|LDA.2054|LDA.14607|LDA.2168
day photoperiodism long flowering	Rhythm (2), Sensory (2)	48571	long-day photoperiodism	0.017019	0.13633	1	1	2	LDA.8111	LDA.8111
		48574	long-day photoperiodism flowering	0.017019	0.13633	1			LDA.8111
de novo folding posttranslational	Mutation (1)	6458	de novo protein folding	0.0065288	0.078585	4	4	4	LDA.24133|LDA.2054|LDA.14607|LDA.2168	LDA.24133|LDA.2054|LDA.14607|LDA.2168
		51084	de novo posttranslational protein folding	0.0060143	0.073547	4			LDA.24133|LDA.2054|LDA.14607|LDA.2168
		51085	chaperone cofactor-dependent protein refolding	0.0055274	0.070198	4			LDA.24133|LDA.2054|LDA.14607|LDA.2168
		61077	chaperone-mediated protein folding	0.014191	0.13344	4			LDA.24133|LDA.2054|LDA.14607|LDA.2168
diameter vasoconstriction blood size	Morphology (1)	90066	regulation of anatomical structure size	0.020211	0.15386	11	11	8	LDA.21288|LDA.35100|LDA.24133|LDA.2054|LDA.14607|LDA.38342|LDA.2168|LDA.10510|LDA.32537|LDA.25603|LDA.33768	LDA.24133|LDA.2054|LDA.14607|LDA.2168|LDA.21288|LDA.35100|LDA.38342|LDA.10510|LDA.32537|LDA.25603|LDA.33768
		3018	vascular process in circulatory system	0.0046342	0.062671	4			LDA.24133|LDA.2054|LDA.14607|LDA.2168
		8015	blood circulation	0.040597	0.23446	4			LDA.24133|LDA.2054|LDA.14607|LDA.2168
		19229	regulation of vasoconstriction	0.00047139	0.014846	4			LDA.24133|LDA.2054|LDA.14607|LDA.2168
		35150	regulation of tube size	0.012508	0.12185	4			LDA.24133|LDA.2054|LDA.14607|LDA.2168
		35296	regulation of tube diameter	0.0025465	0.044352	4			LDA.24133|LDA.2054|LDA.14607|LDA.2168
		45906	negative regulation of vasoconstriction	0.00026002	0.013086	4			LDA.24133|LDA.2054|LDA.14607|LDA.2168
		97746	blood vessel diameter maintenance	0.0025465	0.044352	4			LDA.24133|LDA.2054|LDA.14607|LDA.2168
endopeptidase cysteine type activity	Movement (4)	2000116	regulation of cysteine-type endopeptidase activity	0.039846	0.23191	5	5	4	LDA.24133|LDA.2054|LDA.14607|LDA.2168|LDA.32537	LDA.24133|LDA.2054|LDA.14607|LDA.2168|LDA.32537
		10951	negative regulation of endopeptidase activity	0.047524	0.24658	4			LDA.24133|LDA.2054|LDA.14607|LDA.2168
		43154	negative regulation of cysteine-type endopeptidase activity involved in apoptotic process	0.01601	0.13633	4			LDA.24133|LDA.2054|LDA.14607|LDA.2168
		2000117	negative regulation of cysteine-type endopeptidase activity	0.020072	0.15331	4			LDA.24133|LDA.2054|LDA.14607|LDA.2168
entry host environment interaction	Movement (1)	44409	entry into host	0.002277	0.041219	4	4	4	LDA.24133|LDA.2054|LDA.14607|LDA.2168	LDA.24133|LDA.2054|LDA.14607|LDA.2168
		46718	viral entry into host cell	0.0015871	0.03317	4			LDA.24133|LDA.2054|LDA.14607|LDA.2168
		51701	biological process involved in interaction with host	0.019003	0.14809	4			LDA.24133|LDA.2054|LDA.14607|LDA.2168
		52126	movement in host environment	0.0031497	0.050994	4			LDA.24133|LDA.2054|LDA.14607|LDA.2168
erythrocyte differentiation myeloid hemopoiesis	Growth (4)	1903706	regulation of hemopoiesis	0.033619	0.20441	5	5	5	LDA.24133|LDA.2054|LDA.28484|LDA.14607|LDA.2168	LDA.24133|LDA.2054|LDA.28484|LDA.14607|LDA.2168
		45637	regulation of myeloid cell differentiation	0.02859	0.19738	4			LDA.24133|LDA.2054|LDA.14607|LDA.2168
		45639	positive regulation of myeloid cell differentiation	0.0065288	0.078585	4			LDA.24133|LDA.2054|LDA.14607|LDA.2168
		45646	regulation of erythrocyte differentiation	0.0042264	0.059978	4			LDA.24133|LDA.2054|LDA.14607|LDA.2168
		45648	positive regulation of erythrocyte differentiation	0.0031497	0.050994	4			LDA.24133|LDA.2054|LDA.14607|LDA.2168
growth cell negative regulation	Growth (2)	1558	regulation of cell growth	0.038249	0.22318	7	7	2	LDA.35100|LDA.24133|LDA.2054|LDA.14607|LDA.2168|LDA.32537|LDA.25603	LDA.35100|LDA.24133|LDA.2054|LDA.14607|LDA.2168|LDA.32537|LDA.25603
		30308	negative regulation of cell growth	0.018733	0.148	5			LDA.24133|LDA.2054|LDA.14607|LDA.2168|LDA.25603
histidine catabolic process metabolic	Metabolism (2)	6547	histidine metabolic process	0.017019	0.13633	1	1	2	LDA.25529	LDA.25529
		6548	histidine catabolic process	0.017019	0.13633	1			LDA.25529
homing intron group introns	Mutation (2)	6314	intron homing	0.0003796	0.014264	3	3	2	LDA.31308|LDA.6852|LDA.4882	LDA.31308|LDA.6852|LDA.4882
		6315	homing of group II introns	0.0003796	0.014264	3			LDA.31308|LDA.6852|LDA.4882
import chaperone autophagy process	Growth (3), Metabolism (37), Mutation (3), Reproduction (4)	9987	cellular process	0.0029213	0.048316	223	252	73	LDA.24576|LDA.23244|LDA.31308|LDA.323|LDA.15183|LDA.23243|LDA.31784|LDA.4882|LDA.14646|LDA.11499|LDA.11375|LDA.30693|LDA.14640|LDA.34136|LDA.35100|LDA.36673|LDA.33282|LDA.34492|LDA.6839|LDA.40030|G9920|LDA.25650|LDA.10978|LDA.3201|LDA.34129|LDA.1382|LDA.12912|LDA.28484|LDA.21292|LDA.17239|LDA.38843|LDA.41923|LDA.29213|LDA.2917|LDA.21059|LDA.26506|LDA.42337|LDA.21288|LDA.20991|LDA.18430|LDA.7934|L…	LDA.1579|LDA.31508|LDA.323|LDA.28234|LDA.16333|LDA.18359|LDA.6744|LDA.7993|LDA.30095|LDA.38655|LDA.33465|LDA.35782|LDA.29004|LDA.29645|LDA.26979|LDA.30849|G9920|LDA.25990|LDA.15990|LDA.10978|LDA.31753|LDA.30585|LDA.17239|LDA.8478|LDA.15798|LDA.9027|LDA.41923|LDA.31077|LDA.4181|LDA.12051|LDA.26923|LDA.8111|LDA.7934|LDA.28484|LDA.6794|LDA.32537|LDA.25603|LDA.24133|LDA.2054|LDA.14607|LDA.18613|LDA.2…
		8152	metabolic process	0.017376	0.1387	179			LDA.24576|LDA.4924|LDA.1534|LDA.31308|LDA.323|LDA.15183|LDA.1417|LDA.25540|LDA.25262|LDA.22|LDA.31784|LDA.4489|LDA.4882|LDA.7993|LDA.38579|LDA.11499|LDA.34136|LDA.36673|LDA.31264|LDA.966|LDA.34492|LDA.25547|LDA.30849|LDA.40030|G9920|LDA.25650|LDA.10978|LDA.15573|LDA.34129|LDA.24281|LDA.1382|LDA.12912|LDA.28484|LDA.17239|LDA.6794|LDA.9268|LDA.9027|LDA.11545|LDA.41923|LDA.38688|LDA.36269|LDA.33398|…
		71704	organic substance metabolic process	0.0046124	0.062671	162			LDA.24576|LDA.4924|LDA.1534|LDA.31308|LDA.323|LDA.15183|LDA.1417|LDA.25540|LDA.25262|LDA.22|LDA.31784|LDA.4489|LDA.4882|LDA.7993|LDA.38579|LDA.11499|LDA.34136|LDA.36673|LDA.31264|LDA.966|LDA.34492|LDA.25547|LDA.30849|LDA.40030|G9920|LDA.10978|LDA.15573|LDA.34129|LDA.24281|LDA.1382|LDA.12912|LDA.28484|LDA.17239|LDA.6794|LDA.9268|LDA.9027|LDA.11545|LDA.41923|LDA.38688|LDA.36269|LDA.34641|LDA.29213|…
		44238	primary metabolic process	0.011771	0.11659	151			LDA.24576|LDA.4924|LDA.1534|LDA.31308|LDA.323|LDA.15183|LDA.1417|LDA.25540|LDA.25262|LDA.22|LDA.4489|LDA.4882|LDA.7993|LDA.38579|LDA.11499|LDA.34136|LDA.36673|LDA.966|LDA.34492|LDA.25547|LDA.30849|LDA.40030|G9920|LDA.10978|LDA.15573|LDA.34129|LDA.1382|LDA.12912|LDA.28484|LDA.17239|LDA.6794|LDA.9268|LDA.9027|LDA.11545|LDA.41923|LDA.38688|LDA.36269|LDA.29213|LDA.26506|LDA.12190|LDA.23755|LDA.42337|…
		44237	cellular metabolic process	0.00095493	0.023327	146			LDA.24576|LDA.4924|LDA.1534|LDA.31308|LDA.323|LDA.15183|LDA.1417|LDA.22|LDA.31784|LDA.4489|LDA.4882|LDA.7993|LDA.38579|LDA.11499|LDA.34136|LDA.36673|LDA.31264|LDA.966|LDA.34492|LDA.30849|LDA.40030|G9920|LDA.25650|LDA.10978|LDA.15573|LDA.34129|LDA.24281|LDA.1382|LDA.12912|LDA.28484|LDA.17239|LDA.6794|LDA.9268|LDA.9027|LDA.11545|LDA.41923|LDA.34641|LDA.29213|LDA.26506|LDA.12190|LDA.42337|LDA.26109|…
		6807	nitrogen compound metabolic process	0.013182	0.12771	139			LDA.24576|LDA.4924|LDA.1534|LDA.31308|LDA.323|LDA.15183|LDA.1417|LDA.22|LDA.4489|LDA.4882|LDA.7993|LDA.38579|LDA.11499|LDA.34136|LDA.36673|LDA.31264|LDA.966|LDA.34492|LDA.30849|LDA.40030|G9920|LDA.10978|LDA.34129|LDA.24281|LDA.1382|LDA.12912|LDA.28484|LDA.17239|LDA.6794|LDA.9268|LDA.9027|LDA.11545|LDA.41923|LDA.36269|LDA.29213|LDA.26506|LDA.12190|LDA.23755|LDA.42337|LDA.26109|LDA.20991|LDA.3739|L…
		43170	macromolecule metabolic process	0.011149	0.11392	127			LDA.24576|LDA.4924|LDA.1534|LDA.31308|LDA.323|LDA.15183|LDA.1417|LDA.22|LDA.4489|LDA.4882|LDA.7993|LDA.38579|LDA.11499|LDA.34136|LDA.36673|LDA.966|LDA.34492|LDA.30849|LDA.40030|G9920|LDA.10978|LDA.34129|LDA.28484|LDA.17239|LDA.6794|LDA.9268|LDA.9027|LDA.11545|LDA.41923|LDA.36269|LDA.29213|LDA.26506|LDA.12190|LDA.23755|LDA.42337|LDA.3739|LDA.28234|LDA.33423|LDA.13934|LDA.42|LDA.8111|LDA.36136|LDA.…
		44260	cellular macromolecule metabolic process	0.00038669	0.014264	105			LDA.24576|LDA.4924|LDA.1534|LDA.31308|LDA.323|LDA.15183|LDA.1417|LDA.22|LDA.4489|LDA.4882|LDA.7993|LDA.38579|LDA.11499|LDA.34136|LDA.36673|LDA.966|LDA.34492|LDA.30849|G9920|LDA.10978|LDA.34129|LDA.28484|LDA.17239|LDA.6794|LDA.9268|LDA.9027|LDA.11545|LDA.41923|LDA.29213|LDA.12190|LDA.42337|LDA.3739|LDA.28234|LDA.33423|LDA.13934|LDA.42|LDA.8111|LDA.29685|LDA.26979|LDA.32606|LDA.25234|LDA.25990|LDA.…
		34641	cellular nitrogen compound metabolic process	0.00091364	0.022831	94			LDA.1579|LDA.31508|LDA.1534|LDA.31308|LDA.323|LDA.26795|LDA.24771|LDA.24133|LDA.14607|LDA.4489|LDA.6744|LDA.4882|LDA.7993|LDA.30095|LDA.11499|LDA.38655|LDA.34136|LDA.36673|LDA.35782|LDA.39223|LDA.31264|LDA.966|LDA.30849|LDA.40030|G9920|LDA.40076|LDA.10978|LDA.34129|LDA.1382|LDA.12912|LDA.25172|LDA.32389|LDA.17239|LDA.6794|LDA.9027|LDA.11545|LDA.1066|LDA.41923|LDA.11221|LDA.36222|LDA.4181|LDA.1049…
		1901360	organic cyclic compound metabolic process	0.00031241	0.013911	94			LDA.1579|LDA.31508|LDA.1534|LDA.31308|LDA.323|LDA.26795|LDA.24771|LDA.24133|LDA.31784|LDA.14607|LDA.4489|LDA.6744|LDA.4882|LDA.7993|LDA.30095|LDA.38655|LDA.34136|LDA.36673|LDA.35782|LDA.39223|LDA.966|LDA.30849|LDA.40030|G9920|LDA.40076|LDA.10978|LDA.34129|LDA.1382|LDA.12912|LDA.25172|LDA.32389|LDA.17239|LDA.6794|LDA.9027|LDA.11545|LDA.1066|LDA.41923|LDA.11221|LDA.36222|LDA.4181|LDA.10493|LDA.2921…
		6725	cellular aromatic compound metabolic process	8.85e-05	0.012536	92			LDA.1579|LDA.31508|LDA.1534|LDA.31308|LDA.323|LDA.26795|LDA.24771|LDA.24133|LDA.31784|LDA.14607|LDA.4489|LDA.6744|LDA.4882|LDA.7993|LDA.30095|LDA.38655|LDA.34136|LDA.36673|LDA.35782|LDA.39223|LDA.966|LDA.30849|LDA.40030|G9920|LDA.40076|LDA.10978|LDA.34129|LDA.1382|LDA.12912|LDA.25172|LDA.32389|LDA.17239|LDA.9027|LDA.11545|LDA.1066|LDA.41923|LDA.11221|LDA.36222|LDA.4181|LDA.10493|LDA.29213|LDA.174…
		46483	heterocycle metabolic process	0.00026184	0.013086	89			LDA.1579|LDA.31508|LDA.1534|LDA.31308|LDA.323|LDA.26795|LDA.24771|LDA.24133|LDA.14607|LDA.4489|LDA.6744|LDA.4882|LDA.7993|LDA.30095|LDA.38655|LDA.34136|LDA.36673|LDA.35782|LDA.39223|LDA.966|LDA.30849|LDA.40030|G9920|LDA.40076|LDA.10978|LDA.34129|LDA.1382|LDA.12912|LDA.25172|LDA.32389|LDA.17239|LDA.9027|LDA.11545|LDA.1066|LDA.41923|LDA.11221|LDA.36222|LDA.4181|LDA.10493|LDA.29213|LDA.1749|LDA.2650…
		6139	nucleobase-containing compound metabolic process	0.00026962	0.013189	86			LDA.1579|LDA.31508|LDA.1534|LDA.31308|LDA.323|LDA.26795|LDA.24771|LDA.24133|LDA.14607|LDA.4489|LDA.6744|LDA.4882|LDA.7993|LDA.30095|LDA.38655|LDA.34136|LDA.36673|LDA.35782|LDA.39223|LDA.966|LDA.30849|LDA.40030|G9920|LDA.40076|LDA.10978|LDA.34129|LDA.1382|LDA.25172|LDA.32389|LDA.17239|LDA.9027|LDA.11545|LDA.41923|LDA.11221|LDA.36222|LDA.4181|LDA.10493|LDA.29213|LDA.1749|LDA.26506|LDA.40874|LDA.121…
		90304	nucleic acid metabolic process	0.00011272	0.013086	80			LDA.1579|LDA.31508|LDA.1534|LDA.31308|LDA.323|LDA.26795|LDA.24771|LDA.24133|LDA.14607|LDA.4489|LDA.6744|LDA.4882|LDA.7993|LDA.30095|LDA.38655|LDA.34136|LDA.36673|LDA.35782|LDA.39223|LDA.30849|LDA.40030|G9920|LDA.40076|LDA.10978|LDA.34129|LDA.25172|LDA.32389|LDA.17239|LDA.9027|LDA.11545|LDA.41923|LDA.11221|LDA.36222|LDA.4181|LDA.10493|LDA.29213|LDA.1749|LDA.26506|LDA.40874|LDA.12190|LDA.42337|LDA.…
		6259	DNA metabolic process	1.43e-05	0.0054923	59			LDA.1579|LDA.31508|LDA.31308|LDA.323|LDA.24133|LDA.14607|LDA.6744|LDA.4882|LDA.7993|LDA.30095|LDA.38655|LDA.34136|LDA.36673|LDA.35782|LDA.30849|G9920|LDA.40076|LDA.10978|LDA.34129|LDA.25172|LDA.32389|LDA.17239|LDA.9027|LDA.11545|LDA.41923|LDA.11221|LDA.4181|LDA.10493|LDA.29213|LDA.1749|LDA.40874|LDA.12190|LDA.3934|LDA.3739|LDA.28234|LDA.10901|LDA.16333|LDA.18359|LDA.33423|LDA.13934|LDA.2168|LDA.1…
		15074	DNA integration	6.8e-09	1.56e-05	31			LDA.1579|LDA.31508|LDA.323|LDA.28234|LDA.16333|LDA.18359|LDA.6744|LDA.7993|LDA.30095|LDA.38655|LDA.33465|LDA.35782|LDA.29004|LDA.29645|LDA.26979|LDA.30849|G9920|LDA.25990|LDA.15990|LDA.10978|LDA.31753|LDA.30585|LDA.17239|LDA.8478|LDA.15798|LDA.9027|LDA.41923|LDA.31077|LDA.4181|LDA.12051|LDA.26923
		6281	DNA repair	0.04042	0.23446	13			LDA.30849|LDA.24133|LDA.31753|LDA.2054|LDA.14607|LDA.32389|LDA.8478|LDA.2168|LDA.10502|LDA.34136|LDA.36673|LDA.10493|LDA.12190
		19439	aromatic compound catabolic process	0.00044225	0.014846	13			LDA.1534|LDA.30849|LDA.20991|LDA.24133|LDA.31753|LDA.32534|LDA.2054|LDA.12912|LDA.14607|LDA.4489|LDA.8478|LDA.2168|LDA.1066
		44270	cellular nitrogen compound catabolic process	0.00038046	0.014264	13			LDA.1534|LDA.30849|LDA.20991|LDA.24133|LDA.31753|LDA.32534|LDA.2054|LDA.12912|LDA.14607|LDA.4489|LDA.8478|LDA.2168|LDA.1066
		46700	heterocycle catabolic process	0.00038046	0.014264	13			LDA.1534|LDA.30849|LDA.20991|LDA.24133|LDA.31753|LDA.32534|LDA.2054|LDA.12912|LDA.14607|LDA.4489|LDA.8478|LDA.2168|LDA.1066
		1901361	organic cyclic compound catabolic process	0.0011249	0.025861	13			LDA.1534|LDA.30849|LDA.20991|LDA.24133|LDA.31753|LDA.32534|LDA.2054|LDA.12912|LDA.14607|LDA.4489|LDA.8478|LDA.2168|LDA.1066
		40007	growth	0.047675	0.24658	11			LDA.8111|LDA.21288|LDA.7934|LDA.2054|LDA.28484|LDA.6794|LDA.17624|LDA.9268|LDA.32537|LDA.25603|LDA.24757
		34655	nucleobase-containing compound catabolic process	0.0052869	0.068284	10			LDA.1534|LDA.30849|LDA.24133|LDA.31753|LDA.32534|LDA.2054|LDA.14607|LDA.4489|LDA.8478|LDA.2168
		9100	glycoprotein metabolic process	0.030376	0.20441	8			LDA.4924|LDA.10484|LDA.13851|LDA.32606|LDA.17250|LDA.25234|LDA.6794|LDA.25759
		8037	cell recognition	0.0071412	0.083338	7			LDA.21288|LDA.24133|LDA.966|LDA.2054|LDA.14607|LDA.38342|LDA.2168
		9101	glycoprotein biosynthetic process	0.037312	0.21827	7			LDA.4924|LDA.10484|LDA.13851|LDA.32606|LDA.25234|LDA.6794|LDA.25759
		6401	RNA catabolic process	0.015548	0.13633	6			LDA.1534|LDA.24133|LDA.2054|LDA.14607|LDA.4489|LDA.2168
		6402	mRNA catabolic process	0.011296	0.11491	6			LDA.1534|LDA.24133|LDA.2054|LDA.14607|LDA.4489|LDA.2168
		16049	cell growth	0.043373	0.245	6			LDA.8111|LDA.7934|LDA.28484|LDA.6794|LDA.32537|LDA.25603
		46034	ATP metabolic process	0.014395	0.13344	6			LDA.24133|LDA.2054|LDA.1382|LDA.14607|LDA.7502|LDA.2168
		6606	protein import into nucleus	0.0027999	0.047265	5			LDA.24133|LDA.2054|LDA.14607|LDA.18613|LDA.2168
		6914	autophagy	0.036031	0.21295	5			LDA.25650|LDA.24133|LDA.2054|LDA.14607|LDA.2168
		7034	vacuolar transport	0.033619	0.20441	5			LDA.24133|LDA.2054|LDA.14607|LDA.27582|LDA.2168
		7338	single fertilization	0.0040401	0.059082	5			LDA.24133|LDA.2054|LDA.28484|LDA.14607|LDA.2168
		9566	fertilization	0.0056303	0.070617	5			LDA.24133|LDA.2054|LDA.28484|LDA.14607|LDA.2168
		17038	protein import	0.018733	0.148	5			LDA.24133|LDA.2054|LDA.14607|LDA.18613|LDA.2168
		34504	protein localization to nucleus	0.024024	0.17478	5			LDA.24133|LDA.2054|LDA.14607|LDA.18613|LDA.2168
		51170	import into nucleus	0.0049491	0.066049	5			LDA.24133|LDA.2054|LDA.14607|LDA.18613|LDA.2168
		61919	process utilizing autophagic mechanism	0.037277	0.21827	5			LDA.25650|LDA.24133|LDA.2054|LDA.14607|LDA.2168
		723	telomere maintenance	0.031362	0.20441	4			LDA.24133|LDA.2054|LDA.14607|LDA.2168
		6622	protein targeting to lysosome	0.00039088	0.014264	4			LDA.24133|LDA.2054|LDA.14607|LDA.2168
		6623	protein targeting to vacuole	0.0017981	0.034738	4			LDA.24133|LDA.2054|LDA.14607|LDA.2168
		6766	vitamin metabolic process	0.043984	0.24658	4			LDA.20991|LDA.17345|LDA.5099|LDA.1066
		7041	lysosomal transport	0.0076436	0.084892	4			LDA.24133|LDA.2054|LDA.14607|LDA.2168
		7339	binding of sperm to zona pellucida	0.00047139	0.014846	4			LDA.24133|LDA.2054|LDA.14607|LDA.2168
		9988	cell-cell recognition	0.00091324	0.022831	4			LDA.24133|LDA.2054|LDA.14607|LDA.2168
		32200	telomere organization	0.031362	0.20441	4			LDA.24133|LDA.2054|LDA.14607|LDA.2168
		35036	sperm-egg recognition	0.00047139	0.014846	4			LDA.24133|LDA.2054|LDA.14607|LDA.2168
		61462	protein localization to lysosome	0.00047139	0.014846	4			LDA.24133|LDA.2054|LDA.14607|LDA.2168
		61684	chaperone-mediated autophagy	0.00026002	0.013086	4			LDA.24133|LDA.2054|LDA.14607|LDA.2168
		61738	late endosomal microautophagy	0.00026002	0.013086	4			LDA.24133|LDA.2054|LDA.14607|LDA.2168
		61740	protein targeting to lysosome involved in chaperone-mediated autophagy	0.00020805	0.013086	4			LDA.24133|LDA.2054|LDA.14607|LDA.2168
		61741	chaperone-mediated protein transport involved in chaperone-mediated autophagy	0.00020805	0.013086	4			LDA.24133|LDA.2054|LDA.14607|LDA.2168
		71211	protein targeting to vacuole involved in autophagy	0.00020805	0.013086	4			LDA.24133|LDA.2054|LDA.14607|LDA.2168
		71806	protein transmembrane transport	0.013332	0.12771	4			LDA.24133|LDA.2054|LDA.14607|LDA.2168
		72321	chaperone-mediated protein transport	0.00047139	0.014846	4			LDA.24133|LDA.2054|LDA.14607|LDA.2168
		72665	protein localization to vacuole	0.002277	0.041219	4			LDA.24133|LDA.2054|LDA.14607|LDA.2168
		72666	establishment of protein localization to vacuole	0.0020278	0.037596	4			LDA.24133|LDA.2054|LDA.14607|LDA.2168
		729	DNA double-strand break processing	0.045666	0.24658	3			LDA.30849|LDA.31753|LDA.8478
		6767	water-soluble vitamin metabolic process	0.011664	0.11659	3			LDA.20991|LDA.17345|LDA.1066
		44743	protein transmembrane import into intracellular organelle	0.036502	0.21462	3			LDA.24133|LDA.2054|LDA.2168
		6760	folic acid-containing compound metabolic process	0.026185	0.18523	2			LDA.20991|LDA.1066
		9111	vitamin catabolic process	0.0027896	0.047265	2			LDA.20991|LDA.1066
		9397	folic acid-containing compound catabolic process	0.0041375	0.059082	2			LDA.20991|LDA.1066
		35999	tetrahydrofolate interconversion	0.0041375	0.059082	2			LDA.20991|LDA.1066
		42219	cellular modified amino acid catabolic process	0.040793	0.23446	2			LDA.20991|LDA.1066
		42365	water-soluble vitamin catabolic process	0.0027896	0.047265	2			LDA.20991|LDA.1066
		42558	pteridine-containing compound metabolic process	0.044827	0.24658	2			LDA.20991|LDA.1066
		42560	pteridine-containing compound catabolic process	0.0041375	0.059082	2			LDA.20991|LDA.1066
		43649	dicarboxylic acid catabolic process	0.0057277	0.071178	2			LDA.20991|LDA.1066
		46653	tetrahydrofolate metabolic process	0.014342	0.13344	2			LDA.20991|LDA.1066
		46655	folic acid metabolic process	0.0016928	0.03355	2			LDA.20991|LDA.1066
		46657	folic acid catabolic process	0.0016928	0.03355	2			LDA.20991|LDA.1066
mannose hexose monosaccharide metabolic	Metabolism (3)	5996	monosaccharide metabolic process	0.016403	0.13633	5	5	3	LDA.38688|LDA.30462|LDA.17345|LDA.30464|LDA.25759	LDA.38688|LDA.30462|LDA.30464|LDA.25759|LDA.17345
		19318	hexose metabolic process	0.023499	0.17151	4			LDA.38688|LDA.30462|LDA.30464|LDA.25759
		6013	mannose metabolic process	0.0023168	0.041611	3			LDA.38688|LDA.30462|LDA.30464
metencephalon cerebellum hindbrain development	Growth (3)	21549	cerebellum development	0.027261	0.19107	4	4	3	LDA.24133|LDA.2054|LDA.6794|LDA.2168	LDA.24133|LDA.2054|LDA.6794|LDA.2168
		22037	metencephalon development	0.02859	0.19738	4			LDA.24133|LDA.2054|LDA.6794|LDA.2168
		30902	hindbrain development	0.045735	0.24658	4			LDA.24133|LDA.2054|LDA.6794|LDA.2168
nonhomologous joining double strand	Mutation (3)	2000781	positive regulation of double-strand break repair	0.043278	0.245	3	3	3	LDA.30849|LDA.31753|LDA.8478	LDA.30849|LDA.31753|LDA.8478
		2001032	regulation of double-strand break repair via nonhomologous end joining	0.034375	0.20441	3			LDA.30849|LDA.31753|LDA.8478
		2001034	positive regulation of double-strand break repair via nonhomologous end joining	0.028394	0.19722	3			LDA.30849|LDA.31753|LDA.8478
perception sensory smell chemical	Sensory (3)	7600	sensory perception	0.016747	0.13633	10	10	3	LDA.9383|LDA.24133|LDA.34129|LDA.2054|LDA.14607|LDA.31235|LDA.6794|LDA.39086|LDA.2168|LDA.14646	LDA.9383|LDA.24133|LDA.34129|LDA.2054|LDA.14607|LDA.31235|LDA.6794|LDA.39086|LDA.2168|LDA.14646
		7606	sensory perception of chemical stimulus	0.007618	0.084892	5			LDA.24133|LDA.2054|LDA.14607|LDA.31235|LDA.2168
		7608	sensory perception of smell	0.0020275	0.037596	5			LDA.24133|LDA.2054|LDA.14607|LDA.31235|LDA.2168
polymerization microtubule supramolecular inclusion	Growth (6), Morphology (4)	33043	regulation of organelle organization	0.023212	0.17151	18	23	28	LDA.30849|LDA.24133|LDA.31753|LDA.2054|LDA.14607|LDA.27582|LDA.8478|LDA.2168|LDA.10510|LDA.32537|LDA.33768|LDA.14920|LDA.9330|LDA.8780|LDA.9482|LDA.38342|LDA.27629|LDA.25888	LDA.14920|LDA.8780|LDA.24133|LDA.2054|LDA.14607|LDA.27629|LDA.2168|LDA.10510|LDA.32537|LDA.33768|LDA.9330|LDA.25888|LDA.17345|LDA.38342|LDA.30849|LDA.31753|LDA.27582|LDA.8478|LDA.9482|LDA.7934|LDA.28484|LDA.6794|LDA.25603
		51129	negative regulation of cellular component organization	0.0065981	0.079005	15			LDA.30849|LDA.7934|LDA.24133|LDA.31753|LDA.2054|LDA.28484|LDA.14607|LDA.8478|LDA.6794|LDA.2168|LDA.14920|LDA.9330|LDA.8780|LDA.9482|LDA.25603
		51493	regulation of cytoskeleton organization	0.0061848	0.075232	12			LDA.9330|LDA.8780|LDA.9482|LDA.24133|LDA.2054|LDA.14607|LDA.38342|LDA.2168|LDA.10510|LDA.25888|LDA.32537|LDA.33768
		10638	positive regulation of organelle organization	0.034408	0.20441	10			LDA.14920|LDA.8780|LDA.24133|LDA.2054|LDA.14607|LDA.27629|LDA.2168|LDA.10510|LDA.32537|LDA.33768
		43254	regulation of protein-containing complex assembly	0.0041087	0.059082	10			LDA.9330|LDA.8780|LDA.7934|LDA.24133|LDA.2054|LDA.14607|LDA.2168|LDA.10510|LDA.32537|LDA.33768
		1902903	regulation of supramolecular fiber organization	0.0049702	0.066049	10			LDA.9330|LDA.8780|LDA.24133|LDA.2054|LDA.14607|LDA.2168|LDA.10510|LDA.25888|LDA.32537|LDA.33768
		32271	regulation of protein polymerization	0.0018446	0.035339	9			LDA.9330|LDA.8780|LDA.24133|LDA.2054|LDA.14607|LDA.2168|LDA.10510|LDA.32537|LDA.33768
		31334	positive regulation of protein-containing complex assembly	0.0034047	0.053612	8			LDA.8780|LDA.24133|LDA.2054|LDA.14607|LDA.2168|LDA.10510|LDA.32537|LDA.33768
		32273	positive regulation of protein polymerization	0.00097762	0.023412	8			LDA.8780|LDA.24133|LDA.2054|LDA.14607|LDA.2168|LDA.10510|LDA.32537|LDA.33768
		51495	positive regulation of cytoskeleton organization	0.0076103	0.084892	8			LDA.8780|LDA.24133|LDA.2054|LDA.14607|LDA.2168|LDA.10510|LDA.32537|LDA.33768
		1902905	positive regulation of supramolecular fiber organization	0.0045285	0.062671	8			LDA.8780|LDA.24133|LDA.2054|LDA.14607|LDA.2168|LDA.10510|LDA.32537|LDA.33768
		32886	regulation of microtubule-based process	0.010492	0.10914	7			LDA.9330|LDA.8780|LDA.24133|LDA.17345|LDA.2054|LDA.14607|LDA.2168
		32956	regulation of actin cytoskeleton organization	0.048472	0.24658	7			LDA.9330|LDA.8780|LDA.38342|LDA.10510|LDA.25888|LDA.32537|LDA.33768
		31110	regulation of microtubule polymerization or depolymerization	0.00044334	0.014846	6			LDA.9330|LDA.8780|LDA.24133|LDA.2054|LDA.14607|LDA.2168
		31113	regulation of microtubule polymerization	9.43e-05	0.012536	6			LDA.9330|LDA.8780|LDA.24133|LDA.2054|LDA.14607|LDA.2168
		70507	regulation of microtubule cytoskeleton organization	0.0056518	0.070617	6			LDA.9330|LDA.8780|LDA.24133|LDA.2054|LDA.14607|LDA.2168
		1902904	negative regulation of supramolecular fiber organization	0.0032725	0.052197	6			LDA.9330|LDA.8780|LDA.24133|LDA.2054|LDA.14607|LDA.2168
		31112	positive regulation of microtubule polymerization or depolymerization	0.00062487	0.018247	5			LDA.8780|LDA.24133|LDA.2054|LDA.14607|LDA.2168
		31116	positive regulation of microtubule polymerization	0.00049357	0.015129	5			LDA.8780|LDA.24133|LDA.2054|LDA.14607|LDA.2168
		10968	regulation of microtubule nucleation	0.00078314	0.02023	4			LDA.24133|LDA.2054|LDA.14607|LDA.2168
		60236	regulation of mitotic spindle organization	0.0034849	0.05377	4			LDA.24133|LDA.2054|LDA.14607|LDA.2168
		90063	positive regulation of microtubule nucleation	0.00078314	0.02023	4			LDA.24133|LDA.2054|LDA.14607|LDA.2168
		90083	regulation of inclusion body assembly	0.0015871	0.03317	4			LDA.24133|LDA.2054|LDA.14607|LDA.2168
		90084	negative regulation of inclusion body assembly	0.0012178	0.027448	4			LDA.24133|LDA.2054|LDA.14607|LDA.2168
		90169	regulation of spindle assembly	0.0034849	0.05377	4			LDA.24133|LDA.2054|LDA.14607|LDA.2168
		90224	regulation of spindle organization	0.0046342	0.062671	4			LDA.24133|LDA.2054|LDA.14607|LDA.2168
		1901673	regulation of mitotic spindle assembly	0.0020278	0.037596	4			LDA.24133|LDA.2054|LDA.14607|LDA.2168
		31111	negative regulation of microtubule polymerization or depolymerization	0.033171	0.20441	2			LDA.9330|LDA.8780
polysaccharide extracellular biosynthetic process	Growth (1), Metabolism (1)	45226	extracellular polysaccharide biosynthetic process	0.017019	0.13633	1	1	2	LDA.25759	LDA.25759
		46379	extracellular polysaccharide metabolic process	0.017019	0.13633	1			LDA.25759
proline biosynthetic negative process	Growth (3), Metabolism (2)	1902005	regulation of proline biosynthetic process	0.033749	0.20441	1	1	5	LDA.25603	LDA.25603
		1902006	negative regulation of proline biosynthetic process	0.033749	0.20441	1			LDA.25603
		2000214	regulation of proline metabolic process	0.033749	0.20441	1			LDA.25603
		2000215	negative regulation of proline metabolic process	0.033749	0.20441	1			LDA.25603
		2000283	negative regulation of cellular amino acid biosynthetic process	0.033749	0.20441	1			LDA.25603
proteasomal ubiquitin catabolic proteolysis	Metabolism (11)	45862	positive regulation of proteolysis	0.020798	0.15781	6	6	12	LDA.24133|LDA.17345|LDA.2054|LDA.14607|LDA.2168|LDA.32537	LDA.24133|LDA.2054|LDA.14607|LDA.2168|LDA.17345|LDA.32537
		45732	positive regulation of protein catabolic process	0.015672	0.13633	5			LDA.24133|LDA.17345|LDA.2054|LDA.14607|LDA.2168
		1903050	regulation of proteolysis involved in cellular protein catabolic process	0.014962	0.13633	5			LDA.24133|LDA.17345|LDA.2054|LDA.14607|LDA.2168
		1903052	positive regulation of proteolysis involved in cellular protein catabolic process	0.005282	0.068284	5			LDA.24133|LDA.17345|LDA.2054|LDA.14607|LDA.2168
		1903362	regulation of cellular protein catabolic process	0.02499	0.1801	5			LDA.24133|LDA.17345|LDA.2054|LDA.14607|LDA.2168
		1903364	positive regulation of cellular protein catabolic process	0.007618	0.084892	5			LDA.24133|LDA.17345|LDA.2054|LDA.14607|LDA.2168
		32434	regulation of proteasomal ubiquitin-dependent protein catabolic process	0.011717	0.11659	4			LDA.24133|LDA.2054|LDA.14607|LDA.2168
		32436	positive regulation of proteasomal ubiquitin-dependent protein catabolic process	0.0070717	0.082948	4			LDA.24133|LDA.2054|LDA.14607|LDA.2168
		61136	regulation of proteasomal protein catabolic process	0.029957	0.20441	4			LDA.24133|LDA.2054|LDA.14607|LDA.2168
		1901800	positive regulation of proteasomal protein catabolic process	0.014191	0.13344	4			LDA.24133|LDA.2054|LDA.14607|LDA.2168
		2000058	regulation of ubiquitin-dependent protein catabolic process	0.024715	0.17868	4			LDA.24133|LDA.2054|LDA.14607|LDA.2168
		2000060	positive regulation of ubiquitin-dependent protein catabolic process	0.012508	0.12185	4			LDA.24133|LDA.2054|LDA.14607|LDA.2168
proton transporting sector atpase	Growth 3)	70070	proton-transporting V-type ATPase complex assembly	0.0016928	0.03355	2	2	3	LDA.9823|LDA.21059	LDA.9823|LDA.21059
		70071	proton-transporting two-sector ATPase complex assembly	0.0075514	0.084892	2			LDA.9823|LDA.21059
		70072	vacuolar proton-transporting V-type ATPase complex assembly	0.0016928	0.03355	2			LDA.9823|LDA.21059
retinal programmed death eye	Sensory (2)	46666	retinal cell programmed cell death	0.017019	0.13633	2	2	2	LDA.18430|LDA.18428	LDA.18430|LDA.18428
		46667	compound eye retinal cell programmed cell death	0.011867	0.11659	2			LDA.18430|LDA.18428
skeletal muscle organ tissue	Growth (3), Morphology (3)	7517	muscle organ development	0.045752	0.24658	6	6	3	LDA.24133|LDA.2054|LDA.28484|LDA.14607|LDA.9525|LDA.2168	LDA.24133|LDA.2054|LDA.14607|LDA.2168|LDA.28484|LDA.9525
		7519	skeletal muscle tissue development	0.023499	0.17151	4			LDA.24133|LDA.2054|LDA.14607|LDA.2168
		60538	skeletal muscle organ development	0.034287	0.20441	4			LDA.24133|LDA.2054|LDA.14607|LDA.2168
slow axo axonal dendritic	Morphology (1), Neural (2)	10970	transport along microtubule	0.04252	0.2416	5	5	4	LDA.27201|LDA.24133|LDA.2054|LDA.14607|LDA.2168	LDA.27201|LDA.24133|LDA.2054|LDA.14607|LDA.2168
		30705	cytoskeleton-dependent intracellular transport	0.045301	0.24658	5			LDA.27201|LDA.24133|LDA.2054|LDA.14607|LDA.2168
		8088	axo-dendritic transport	0.02232	0.16714	4			LDA.24133|LDA.2054|LDA.14607|LDA.2168
		1990832	slow axonal transport	0.00020805	0.013086	4			LDA.24133|LDA.2054|LDA.14607|LDA.2168
specialization maintenance postsynaptic structure	Neural (4)	97106	postsynaptic density organization	0.0037656	0.057008	5	5	6	LDA.24133|LDA.2054|LDA.14607|LDA.6794|LDA.2168	LDA.24133|LDA.2054|LDA.14607|LDA.2168|LDA.6794
		99084	postsynaptic specialization organization	0.014962	0.13633	5			LDA.24133|LDA.2054|LDA.14607|LDA.6794|LDA.2168
		34331	cell junction maintenance	0.0060143	0.073547	4			LDA.24133|LDA.2054|LDA.14607|LDA.2168
		43954	cellular component maintenance	0.025969	0.18523	4			LDA.24133|LDA.2054|LDA.14607|LDA.2168
		98880	maintenance of postsynaptic specialization structure	0.00026002	0.013086	4			LDA.24133|LDA.2054|LDA.14607|LDA.2168
		99558	maintenance of synapse structure	0.0038435	0.057008	4			LDA.24133|LDA.2054|LDA.14607|LDA.2168
splicing mrna spliceosome processing	Metabolism (1), Sexual dimorphism (4)	33120	positive regulation of RNA splicing	0.0025465	0.044352	4	4	7	LDA.24133|LDA.2054|LDA.14607|LDA.2168	LDA.24133|LDA.2054|LDA.14607|LDA.2168
		43484	regulation of RNA splicing	0.043984	0.24658	4			LDA.24133|LDA.2054|LDA.14607|LDA.2168
		48024	regulation of mRNA splicing via spliceosome	0.0076436	0.084892	4			LDA.24133|LDA.2054|LDA.14607|LDA.2168
		48026	positive regulation of mRNA splicing via spliceosome	0.00026002	0.013086	4			LDA.24133|LDA.2054|LDA.14607|LDA.2168
		50684	regulation of mRNA processing	0.019003	0.14809	4			LDA.24133|LDA.2054|LDA.14607|LDA.2168
		50685	positive regulation of mRNA processing	0.00047139	0.014846	4			LDA.24133|LDA.2054|LDA.14607|LDA.2168
		1903313	positive regulation of mRNA metabolic process	0.0095394	0.10153	4			LDA.24133|LDA.2054|LDA.14607|LDA.2168
topoisomerase hydrolyzing isomerase atp	Movement (6)	32781	positive regulation of ATPase activity	0.0011238	0.025861	6	6	6	LDA.30849|LDA.24133|LDA.17345|LDA.31753|LDA.8478|LDA.2168	LDA.30849|LDA.31753|LDA.8478|LDA.24133|LDA.17345|LDA.2168
		43462	regulation of ATPase activity	0.0032725	0.052197	6			LDA.30849|LDA.24133|LDA.17345|LDA.31753|LDA.8478|LDA.2168
		10911	regulation of isomerase activity	0.034375	0.20441	3			LDA.30849|LDA.31753|LDA.8478
		10912	positive regulation of isomerase activity	0.034375	0.20441	3			LDA.30849|LDA.31753|LDA.8478
		2000371	regulation of DNA topoisomerase (ATP-hydrolyzing) activity	0.034375	0.20441	3			LDA.30849|LDA.31753|LDA.8478
		2000373	positive regulation of DNA topoisomerase (ATP-hydrolyzing) activity	0.034375	0.20441	3			LDA.30849|LDA.31753|LDA.8478
translational initiation starvation stress	Mutation (4)	32056	positive regulation of translation in response to stress	0.017019	0.13633	1	1	4	LDA.7934	LDA.7934
		32058	positive regulation of translational initiation in response to stress	0.017019	0.13633	1			LDA.7934
		71262	regulation of translational initiation in response to starvation	0.017019	0.13633	1			LDA.7934
		71264	positive regulation of translational initiation in response to starvation	0.017019	0.13633	1			LDA.7934
transporter calcium transmembrane coupled	Movement (6)	32411	positive regulation of transporter activity	0.0082452	0.090265	4	5	10	LDA.24133|LDA.17345|LDA.6794|LDA.2168	LDA.24771|LDA.24133|LDA.17345|LDA.2168|LDA.6794
		32414	positive regulation of ion transmembrane transporter activity	0.0076436	0.084892	4			LDA.24133|LDA.17345|LDA.6794|LDA.2168
		1901019	regulation of calcium ion transmembrane transporter activity	0.0034849	0.05377	4			LDA.24771|LDA.24133|LDA.17345|LDA.2168
		1901894	regulation of ATPase-coupled calcium transmembrane transporter activity	0.00066668	0.018247	4			LDA.24771|LDA.24133|LDA.17345|LDA.2168
		1903169	regulation of calcium ion transmembrane transport	0.01601	0.13633	4			LDA.24771|LDA.24133|LDA.17345|LDA.2168
		1904064	positive regulation of cation transmembrane transport	0.023499	0.17151	4			LDA.24133|LDA.17345|LDA.6794|LDA.2168
		51928	positive regulation of calcium ion transport	0.032314	0.20441	3			LDA.24133|LDA.17345|LDA.2168
		1901021	positive regulation of calcium ion transmembrane transporter activity	0.0067111	0.079943	3			LDA.24133|LDA.17345|LDA.2168
		1901896	positive regulation of ATPase-coupled calcium transmembrane transporter activity	0.0051677	0.067503	3			LDA.24133|LDA.17345|LDA.2168
		1904427	positive regulation of calcium ion transmembrane transport	0.010544	0.1092	3			LDA.24133|LDA.17345|LDA.2168
uncoating coat vesicle synaptic	Growth (2), Neural (4)	16191	synaptic vesicle uncoating	0.00026002	0.013086	4	4	8	LDA.24133|LDA.2054|LDA.14607|LDA.2168	LDA.24133|LDA.2054|LDA.14607|LDA.2168
		36465	synaptic vesicle recycling	0.0050676	0.066574	4			LDA.24133|LDA.2054|LDA.14607|LDA.2168
		43624	cellular protein complex disassembly	0.019003	0.14809	4			LDA.24133|LDA.2054|LDA.14607|LDA.2168
		48488	synaptic vesicle endocytosis	0.0038435	0.057008	4			LDA.24133|LDA.2054|LDA.14607|LDA.2168
		51261	protein depolymerization	0.0015871	0.03317	4			LDA.24133|LDA.2054|LDA.14607|LDA.2168
		72318	clathrin coat disassembly	0.0003207	0.013911	4			LDA.24133|LDA.2054|LDA.14607|LDA.2168
		72319	vesicle uncoating	0.00039088	0.014264	4			LDA.24133|LDA.2054|LDA.14607|LDA.2168
		140238	presynaptic endocytosis	0.0038435	0.057008	4			LDA.24133|LDA.2054|LDA.14607|LDA.2168
viral genome modulation host	Mutation (4)	43903	regulation of biological process involved in symbiotic interaction	0.0071865	0.083443	5	5	14	LDA.21673|LDA.24133|LDA.2054|LDA.14607|LDA.2168	LDA.21673|LDA.24133|LDA.2054|LDA.14607|LDA.2168
		45069	regulation of viral genome replication	0.00025566	0.013086	5			LDA.21673|LDA.24133|LDA.2054|LDA.14607|LDA.2168
		45070	positive regulation of viral genome replication	9.81e-05	0.012536	5			LDA.21673|LDA.24133|LDA.2054|LDA.14607|LDA.2168
		48524	positive regulation of viral process	0.0010666	0.025023	5			LDA.21673|LDA.24133|LDA.2054|LDA.14607|LDA.2168
		50792	regulation of viral process	0.0067723	0.080255	5			LDA.21673|LDA.24133|LDA.2054|LDA.14607|LDA.2168
		1903900	regulation of viral life cycle	0.0011773	0.026797	5			LDA.21673|LDA.24133|LDA.2054|LDA.14607|LDA.2168
		35821	modulation of process of other organism	0.020072	0.15331	4			LDA.24133|LDA.2054|LDA.14607|LDA.2168
		44788	modulation by host of viral process	0.0015871	0.03317	4			LDA.24133|LDA.2054|LDA.14607|LDA.2168
		44794	positive regulation by host of viral process	0.00078314	0.02023	4			LDA.24133|LDA.2054|LDA.14607|LDA.2168
		44827	modulation by host of viral genome replication	0.0010578	0.025023	4			LDA.24133|LDA.2054|LDA.14607|LDA.2168
		44829	positive regulation by host of viral genome replication	0.00047139	0.014846	4			LDA.24133|LDA.2054|LDA.14607|LDA.2168
		51702	biological process involved in interaction with symbiont	0.0055274	0.070198	4			LDA.24133|LDA.2054|LDA.14607|LDA.2168
		51817	modulation of process of other organism involved in symbiotic interaction	0.01601	0.13633	4			LDA.24133|LDA.2054|LDA.14607|LDA.2168
		51851	modulation by host of symbiont process	0.0046342	0.062671	4			LDA.24133|LDA.2054|LDA.14607|LDA.2168
arsenite arsenic substance response	n/a	46685	response to arsenic-containing substance	0.015418	0.13633	3	3	2	LDA.24133|LDA.2054|LDA.14607	LDA.24133|LDA.2054|LDA.14607
		1903842	response to arsenite ion	0.0085008	0.092622	3			LDA.24133|LDA.2054|LDA.14607
benomyl response cellular	n/a	72755	cellular response to benomyl	0.017019	0.13633	1	1	2	LDA.7934	LDA.7934
		1901561	response to benomyl	0.017019	0.13633	1			LDA.7934
cadmium ion metal response	n/a	46686	response to cadmium ion	0.019003	0.14809	4	4	3	LDA.24133|LDA.2054|LDA.14607|LDA.2168	LDA.24133|LDA.2054|LDA.14607|LDA.2168
		71248	cellular response to metal ion	0.047524	0.24658	4			LDA.24133|LDA.2054|LDA.14607|LDA.2168
		71276	cellular response to cadmium ion	0.0028371	0.047265	4			LDA.24133|LDA.2054|LDA.14607|LDA.2168
dimethylation k36 h3 lysine	n/a	18027	peptidyl-lysine dimethylation	0.034375	0.20441	3	3	2	LDA.30849|LDA.31753|LDA.8478	LDA.30849|LDA.31753|LDA.8478
		97676	histone H3-K36 dimethylation	0.028394	0.19722	3			LDA.30849|LDA.31753|LDA.8478
distribution bundle retrograde filament	n/a	61573	actin filament bundle retrograde transport	0.017019	0.13633	1	1	2	LDA.35100	LDA.35100
		70650	actin filament bundle distribution	0.017019	0.13633	1			LDA.35100
domain oligomerization binding 2	n/a	62207	regulation of pattern recognition receptor signaling pathway	0.048119	0.24658	3	3	6	LDA.24133|LDA.2168|LDA.25603	LDA.24133|LDA.2168|LDA.25603
		62208	positive regulation of pattern recognition receptor signaling pathway	0.015418	0.13633	3			LDA.24133|LDA.2168|LDA.25603
		70424	regulation of nucleotide-binding oligomerization domain containing signaling pathway	0.017019	0.13633	2			LDA.24133|LDA.2168
		70426	positive regulation of nucleotide-binding oligomerization domain containing signaling pathway	0.014342	0.13344	2			LDA.24133|LDA.2168
		70432	regulation of nucleotide-binding oligomerization domain containing 2 signaling pathway	0.011867	0.11659	2			LDA.24133|LDA.2168
		70434	positive regulation of nucleotide-binding oligomerization domain containing 2 signaling pathway	0.011867	0.11659	2			LDA.24133|LDA.2168
extrinsic absence ligand apoptotic	n/a	2001236	regulation of extrinsic apoptotic signaling pathway	0.015672	0.13633	5	5	5	LDA.24133|LDA.2054|LDA.14607|LDA.39086|LDA.2168	LDA.24133|LDA.2054|LDA.14607|LDA.2168|LDA.39086
		1901099	negative regulation of signal transduction in absence of ligand	0.00039088	0.014264	4			LDA.24133|LDA.2054|LDA.14607|LDA.2168
		2001237	negative regulation of extrinsic apoptotic signaling pathway	0.011717	0.11659	4			LDA.24133|LDA.2054|LDA.14607|LDA.2168
		2001239	regulation of extrinsic apoptotic signaling pathway in absence of ligand	0.00066668	0.018247	4			LDA.24133|LDA.2054|LDA.14607|LDA.2168
		2001240	negative regulation of extrinsic apoptotic signaling pathway in absence of ligand	0.00039088	0.014264	4			LDA.24133|LDA.2054|LDA.14607|LDA.2168
g1 transition phase cycle	n/a	44770	cell cycle phase transition	0.0043286	0.061051	5	5	4	LDA.8780|LDA.24133|LDA.2054|LDA.14607|LDA.2168	LDA.8780|LDA.24133|LDA.2054|LDA.14607|LDA.2168
		44772	mitotic cell cycle phase transition	0.0037656	0.057008	5			LDA.8780|LDA.24133|LDA.2054|LDA.14607|LDA.2168
		82	G1/S transition of mitotic cell cycle	0.0013939	0.030233	4			LDA.24133|LDA.2054|LDA.14607|LDA.2168
		44843	cell cycle G1/S phase transition	0.0017981	0.034738	4			LDA.24133|LDA.2054|LDA.14607|LDA.2168
g2 transition cycle phase	n/a	10971	positive regulation of G2/M transition of mitotic cell cycle	0.029595	0.20371	2	2	2	LDA.24133|LDA.2168	LDA.24133|LDA.2168
		1902751	positive regulation of cell cycle G2/M phase transition	0.040793	0.23446	2			LDA.24133|LDA.2168
heat polytene puffing acclimation	n/a	34605	cellular response to heat	0.021178	0.16015	4	4	5	LDA.24133|LDA.2054|LDA.14607|LDA.2168	LDA.24133|LDA.2168|LDA.2054|LDA.14607
		35079	polytene chromosome puffing	0.000164	0.013086	4			LDA.24133|LDA.2054|LDA.14607|LDA.2168
		35080	heat shock-mediated polytene chromosome puffing	0.000164	0.013086	4			LDA.24133|LDA.2054|LDA.14607|LDA.2168
		10286	heat acclimation	0.01989	0.15294	2			LDA.24133|LDA.2168
		70370	cellular heat acclimation	0.011867	0.11659	2			LDA.24133|LDA.2168
induced oxidative hydrogen peroxide	n/a	1901031	regulation of response to reactive oxygen species	0.00078314	0.02023	4	4	9	LDA.24133|LDA.22802|LDA.2054|LDA.2168	LDA.24133|LDA.2054|LDA.2168|LDA.22802
		1902882	regulation of response to oxidative stress	0.0070717	0.082948	4			LDA.24133|LDA.22802|LDA.2054|LDA.2168
		1900407	regulation of cellular response to oxidative stress	0.02302	0.17072	3			LDA.24133|LDA.2054|LDA.2168
		1901032	negative regulation of response to reactive oxygen species	0.0044853	0.062495	3			LDA.24133|LDA.2054|LDA.2168
		1902883	negative regulation of response to oxidative stress	0.0094904	0.10153	3			LDA.24133|LDA.2054|LDA.2168
		1903201	regulation of oxidative stress-induced cell death	0.016803	0.13633	3			LDA.24133|LDA.2054|LDA.2168
		1903202	negative regulation of oxidative stress-induced cell death	0.0141	0.13344	3			LDA.24133|LDA.2054|LDA.2168
		1903205	regulation of hydrogen peroxide-induced cell death	0.0059092	0.073039	3			LDA.24133|LDA.2054|LDA.2168
		1903206	negative regulation of hydrogen peroxide-induced cell death	0.0044853	0.062495	3			LDA.24133|LDA.2054|LDA.2168
internal acetylation lysine peptidyl	n/a	18205	peptidyl-lysine modification	0.031846	0.20441	8	8	6	LDA.24576|LDA.8111|LDA.30849|LDA.15183|LDA.31753|LDA.28484|LDA.8478|LDA.9268	LDA.8111|LDA.15183|LDA.28484|LDA.9268|LDA.24576|LDA.30849|LDA.31753|LDA.8478
		6473	protein acetylation	0.047524	0.24658	4			LDA.8111|LDA.15183|LDA.28484|LDA.9268
		6475	internal protein amino acid acetylation	0.034287	0.20441	4			LDA.8111|LDA.15183|LDA.28484|LDA.9268
		16573	histone acetylation	0.031362	0.20441	4			LDA.8111|LDA.15183|LDA.28484|LDA.9268
		18393	internal peptidyl-lysine acetylation	0.034287	0.20441	4			LDA.8111|LDA.15183|LDA.28484|LDA.9268
		18394	peptidyl-lysine acetylation	0.035807	0.21216	4			LDA.8111|LDA.15183|LDA.28484|LDA.9268
mitochondrion targeting intracellular protein	n/a	1903829	positive regulation of cellular protein localization	0.030193	0.20441	5	5	9	LDA.24133|LDA.2054|LDA.14607|LDA.6794|LDA.2168	LDA.24133|LDA.2054|LDA.14607|LDA.2168|LDA.6794
		32388	positive regulation of intracellular transport	0.024715	0.17868	4			LDA.24133|LDA.2054|LDA.14607|LDA.2168
		33157	regulation of intracellular protein transport	0.032805	0.20441	4			LDA.24133|LDA.2054|LDA.14607|LDA.2168
		90316	positive regulation of intracellular protein transport	0.0055274	0.070198	4			LDA.24133|LDA.2054|LDA.14607|LDA.2168
		1903214	regulation of protein targeting to mitochondrion	0.00056305	0.016811	4			LDA.24133|LDA.2054|LDA.14607|LDA.2168
		1903533	regulation of protein targeting	0.00078314	0.02023	4			LDA.24133|LDA.2054|LDA.14607|LDA.2168
		1903747	regulation of establishment of protein localization to mitochondrion	0.0013939	0.030233	4			LDA.24133|LDA.2054|LDA.14607|LDA.2168
		1903749	positive regulation of establishment of protein localization to mitochondrion	0.00020805	0.013086	4			LDA.24133|LDA.2054|LDA.14607|LDA.2168
		1903955	positive regulation of protein targeting to mitochondrion	0.00020805	0.013086	4			LDA.24133|LDA.2054|LDA.14607|LDA.2168
modification protein process cellular	n/a	6464	cellular protein modification process	0.04256	0.2416	38	38	2	LDA.24576|LDA.4924|LDA.15183|LDA.26897|LDA.1417|LDA.24133|LDA.32810|LDA.11979|LDA.22|LDA.14607|LDA.33588|LDA.2168|LDA.8028|LDA.42|LDA.8111|LDA.15801|LDA.38579|LDA.10484|LDA.13851|LDA.29685|LDA.966|LDA.34492|LDA.25603|LDA.30849|LDA.32606|LDA.25234|LDA.31753|LDA.2054|LDA.28484|LDA.8478|LDA.6794|LDA.9268|LDA.4210|LDA.7300|LDA.35676|LDA.37496|LDA.36222|LDA.1092	LDA.24576|LDA.4924|LDA.15183|LDA.26897|LDA.1417|LDA.24133|LDA.32810|LDA.11979|LDA.22|LDA.14607|LDA.33588|LDA.2168|LDA.8028|LDA.42|LDA.8111|LDA.15801|LDA.38579|LDA.10484|LDA.13851|LDA.29685|LDA.966|LDA.34492|LDA.25603|LDA.30849|LDA.32606|LDA.25234|LDA.31753|LDA.2054|LDA.28484|LDA.8478|LDA.6794|LDA.9268|LDA.4210|LDA.7300|LDA.35676|LDA.37496|LDA.36222|LDA.1092
		36211	protein modification process	0.04256	0.2416	38			LDA.24576|LDA.4924|LDA.15183|LDA.26897|LDA.1417|LDA.24133|LDA.32810|LDA.11979|LDA.22|LDA.14607|LDA.33588|LDA.2168|LDA.8028|LDA.42|LDA.8111|LDA.15801|LDA.38579|LDA.10484|LDA.13851|LDA.29685|LDA.966|LDA.34492|LDA.25603|LDA.30849|LDA.32606|LDA.25234|LDA.31753|LDA.2054|LDA.28484|LDA.8478|LDA.6794|LDA.9268|LDA.4210|LDA.7300|LDA.35676|LDA.37496|LDA.36222|LDA.1092
myeloid apoptotic cell process	n/a	33032	regulation of myeloid cell apoptotic process	0.0025465	0.044352	4	4	2	LDA.24133|LDA.2054|LDA.14607|LDA.2168	LDA.24133|LDA.2054|LDA.14607|LDA.2168
		33033	negative regulation of myeloid cell apoptotic process	0.00026002	0.013086	4			LDA.24133|LDA.2054|LDA.14607|LDA.2168
nutrient levels starvation extracellular	n/a	9991	response to extracellular stimulus	0.027058	0.19023	9	9	3	LDA.7934|LDA.24133|LDA.22802|LDA.2054|LDA.14607|LDA.27582|LDA.6794|LDA.2168|LDA.14646	LDA.7934|LDA.24133|LDA.22802|LDA.2054|LDA.14607|LDA.27582|LDA.6794|LDA.2168|LDA.14646
		31667	response to nutrient levels	0.018553	0.14759	9			LDA.7934|LDA.24133|LDA.22802|LDA.2054|LDA.14607|LDA.27582|LDA.6794|LDA.2168|LDA.14646
		42594	response to starvation	0.025447	0.18282	6			LDA.7934|LDA.24133|LDA.22802|LDA.2054|LDA.14607|LDA.2168
ovulation estrous cycle	n/a	42698	ovulation cycle	0.019776	0.15294	3	3	2	LDA.24133|LDA.2054|LDA.2168	LDA.24133|LDA.2054|LDA.2168
		44849	estrous cycle	0.0027781	0.047265	3			LDA.24133|LDA.2054|LDA.2168
parkin stimulation mitophagy depolarization	n/a	1905089	regulation of parkin-mediated stimulation of mitophagy in response to mitochondrial depolarization	0.033749	0.20441	1	1	2	LDA.27582	LDA.27582
		1905090	negative regulation of parkin-mediated stimulation of mitophagy in response to mitochondrial depolarization	0.033749	0.20441	1			LDA.27582
permeability lysosomal lytic membrane	n/a	7033	vacuole organization	0.025981	0.18523	5	5	8	LDA.25650|LDA.24133|LDA.2054|LDA.14607|LDA.2168	LDA.24133|LDA.2054|LDA.14607|LDA.2168|LDA.25650
		7040	lysosome organization	0.013332	0.12771	4			LDA.24133|LDA.2054|LDA.14607|LDA.2168
		80171	lytic vacuole organization	0.013332	0.12771	4			LDA.24133|LDA.2054|LDA.14607|LDA.2168
		90559	regulation of membrane permeability	0.0013939	0.030233	4			LDA.24133|LDA.2054|LDA.14607|LDA.2168
		97212	lysosomal membrane organization	0.00020805	0.013086	4			LDA.24133|LDA.2054|LDA.14607|LDA.2168
		97213	regulation of lysosomal membrane permeability	0.00020805	0.013086	4			LDA.24133|LDA.2054|LDA.14607|LDA.2168
		97214	positive regulation of lysosomal membrane permeability	0.00020805	0.013086	4			LDA.24133|LDA.2054|LDA.14607|LDA.2168
		1905710	positive regulation of membrane permeability	0.00026002	0.013086	4			LDA.24133|LDA.2054|LDA.14607|LDA.2168
phagocytosis regulation positive	n/a	50764	regulation of phagocytosis	0.02232	0.16714	4	4	2	LDA.24133|LDA.2054|LDA.14607|LDA.2168	LDA.24133|LDA.2054|LDA.14607|LDA.2168
		50766	positive regulation of phagocytosis	0.0038435	0.057008	4			LDA.24133|LDA.2054|LDA.14607|LDA.2168
promoter polymerase ii transcription	n/a	43618	regulation of transcription from RNA polymerase II promoter in response to stress	0.00096393	0.023327	5	5	3	LDA.7934|LDA.24133|LDA.2054|LDA.14607|LDA.2168	LDA.7934|LDA.24133|LDA.2054|LDA.14607|LDA.2168
		43620	regulation of DNA-templated transcription in response to stress	0.00096393	0.023327	5			LDA.7934|LDA.24133|LDA.2054|LDA.14607|LDA.2168
		97201	negative regulation of transcription from RNA polymerase II promoter in response to stress	3.6e-05	0.0092027	5			LDA.7934|LDA.24133|LDA.2054|LDA.14607|LDA.2168
refolding folding protein regulation	n/a	61083	regulation of protein refolding	1.37e-06	0.001569	6	6	6	LDA.9383|LDA.24133|LDA.2054|LDA.14607|LDA.2168|LDA.14646	LDA.9383|LDA.24133|LDA.2054|LDA.14607|LDA.2168|LDA.14646
		1903332	regulation of protein folding	3.98e-06	0.0028975	6			LDA.9383|LDA.24133|LDA.2054|LDA.14607|LDA.2168|LDA.14646
		1903334	positive regulation of protein folding	0.00020805	0.013086	4			LDA.24133|LDA.2054|LDA.14607|LDA.2168
		1904592	positive regulation of protein refolding	0.00020805	0.013086	4			LDA.24133|LDA.2054|LDA.14607|LDA.2168
		61084	negative regulation of protein refolding	0.0016928	0.03355	2			LDA.9383|LDA.14646
		1903333	negative regulation of protein folding	0.0041375	0.059082	2			LDA.9383|LDA.14646
removal conjugation ubiquitination modification	n/a	31400	negative regulation of protein modification process	0.0089021	0.096537	10	10	3	LDA.14920|LDA.7934|LDA.24133|LDA.17345|LDA.2054|LDA.28484|LDA.14607|LDA.31235|LDA.2168|LDA.18428	LDA.24133|LDA.2054|LDA.14607|LDA.2168|LDA.14920|LDA.7934|LDA.17345|LDA.28484|LDA.31235|LDA.18428
		31397	negative regulation of protein ubiquitination	0.010959	0.11248	4			LDA.24133|LDA.2054|LDA.14607|LDA.2168
		1903321	negative regulation of protein modification by small protein conjugation or removal	0.014191	0.13344	4			LDA.24133|LDA.2054|LDA.14607|LDA.2168
retention er lumen maintenance	n/a	6621	protein retention in ER lumen	0.0075514	0.084892	2	2	3	LDA.23244|LDA.23243	LDA.23244|LDA.23243
		35437	maintenance of protein localization in endoplasmic reticulum	0.014342	0.13344	2			LDA.23244|LDA.23243
		72595	maintenance of protein localization in organelle	0.040793	0.23446	2			LDA.23244|LDA.23243
rho ras transduction signal	n/a	7264	small GTPase mediated signal transduction	0.0091001	0.098221	6	6	3	LDA.21673|LDA.35100|LDA.38342|LDA.42555|LDA.40984|LDA.32537	LDA.21673|LDA.35100|LDA.38342|LDA.42555|LDA.40984|LDA.32537
		7265	Ras protein signal transduction	0.0050676	0.066574	4			LDA.21673|LDA.35100|LDA.38342|LDA.32537
		7266	Rho protein signal transduction	0.017019	0.13633	2			LDA.35100|LDA.38342
secretion glucocorticoid corticosterone corticosteroid	n/a	35929	steroid hormone secretion	0.033749	0.20441	1	1	5	LDA.17624	LDA.17624
		35930	corticosteroid hormone secretion	0.033749	0.20441	1			LDA.17624
		35933	glucocorticoid secretion	0.033749	0.20441	1			LDA.17624
		35934	corticosterone secretion	0.033749	0.20441	1			LDA.17624
		60986	endocrine hormone secretion	0.033749	0.20441	1			LDA.17624
topologically incorrect unfolded response	n/a	35966	response to topologically incorrect protein	0.030193	0.20441	5	5	4	LDA.24133|LDA.2054|LDA.14607|LDA.2168|LDA.25603	LDA.24133|LDA.2054|LDA.14607|LDA.2168|LDA.25603
		35967	cellular response to topologically incorrect protein	0.010048	0.10597	5			LDA.24133|LDA.2054|LDA.14607|LDA.2168|LDA.25603
		6986	response to unfolded protein	0.023499	0.17151	4			LDA.24133|LDA.2054|LDA.14607|LDA.2168
		34620	cellular response to unfolded protein	0.0076436	0.084892	4			LDA.24133|LDA.2054|LDA.14607|LDA.2168
wobble position ribose methylation	n/a	2128	tRNA nucleoside ribose methylation	0.033749	0.20441	1	1	2	LDA.24771	LDA.24771
		2130	wobble position ribose methylation	0.033749	0.20441	1			LDA.24771

## Sheet: Table S8
Table S8. Insect-specific literature surveyed.
Reference	Order	Species	Topic	Approach	Candidate gene match
18	Diptera	Drosophila melanogaster	sex peptide dimorphism	candidate gene	Y
47	Lepidoptera	Lymantria dispar ssp.	flight or migratory forms	genomic	Y
48	Lepidoptera	Lymantria dispar ssp.	flight or migratory forms	transcriptomic	Y
50	various	various (101 species)	flight or migratory forms	transcriptomic	Y
58	Lepidoptera	Helicoverpa armigera	flight or migratory forms	transcriptomic	Y
59	Diptera	Drosophila melanogaster	wing development	candidate gene	Y
60	Diptera	Drosophila spp.	wing venation	candidate gene	Y
61	Hemiptera	Sogatella furcifera	insulin signaling dimorphism	candidate gene	Y
62	Diptera	Drosophila spp.	tissue development	candidate gene	Y
63	Diptera	Zelandoperla fenestrata	wing dimorphism	transcriptomic	Y
64	Diptera	Drosophila melanogaster	wing development	candidate gene	Y
65	Diptera	Drosophila spp.	flight performance	genomic	Y
66	Lepidoptera	Bombyx mori	wing development	candidate gene	Y
67	Diptera	Drosophila spp.	flight muscle performance	candidate gene	Y
68	Diptera	Drosophila spp.	limb development	candidate gene	Y
69	Lepidoptera	Danaus plexippus	flight or migratory forms	genomic	Y
70	Lepidoptera	Agrotis ipsilon	reproductive behavior	candidate gene	Y
71	Diptera	Aedes aegypti	vitellogenesis development	candidate gene	Y
72	Hymenoptera	Bombus longipennis	cold-tolerance and hypoxia adaptation	transcriptomic	Y
73	Lepidoptera	Bicyclus anynana, Pieris canidia	wing venation	candidate gene	Y
74	Diptera	Drosophila spp.	circadian rhythm	candidate gene	Y
75	Orthoptera, Lepidoptera	Locusta migratoria, Ostrinia furnacalis	wing development	transcriptomic	Y
76	Diptera	Drosophila spp.	wing development	candidate gene	Y
77	Diptera	Drosophila spp.	wing development	proteomic	N
106	Diptera	Bactrocera dorsalis	flight or migratory forms	candidate gene	N
107	Diptera	Drosophila melanogaster	flight muscle development	candidate gene	N
108	Hemiptera	Acyrthosiphon pisum	wing development	candidate gene	N
109	Lepidoptera	Nyssiodes lefuarius	wing development	candidate gene	N
110	Lepidoptera	Orgyia recens	wing development	candidate gene	N
111	Odonata	Libellula pulchella	flight muscle performance	candidate gene	N
112	various	various (69 species)	flight muscle development	candidate gene	N
113	Hemiptera	Acyrthosiphon pisum	flight or migratory forms	transcriptomic	N

## Sheet: Table S9
Table S9. All annotated candidate genes returned across flight analyses. Genes are defined according to relaxed thresholds (see main text), showing available statistical significance, functional support according to GO enrichment and manually assigned flight-relevant functional categories, and empirical support from a taxonomically unrestricted literature search. Direct matches to genes shown by …
Gene	Gene reference name	Gene definition	Statistical support (p/padj)					Functional support								Literature support^1
			GWAS		Gene expression		Inbred lines	GO term enrichment				Functional category				Taxonomically general
			FC	FL	S	SxD		FC	FL	ES/ESD	IL	FC	FL	ES/ESD	IL	Cog	Gro	Met	Mor	Mov	Mut	Neu	Rep	Rhy	SCD	Sen	Soc	Direct match with Zhang et al., 2019
5NTD	Lda.36036, Lda.42542	Protein 5NUC	0.037/1.000	na	na	na	N	3	0	0	0					0	0	0	0	0	0	0	0	0	0	0	0	n
7UP1	Lda.23096	Steroid receptor seven-up, isoforms B/C	0.035/1.000	na	na	na	N	0	0	0	0					0	0	0	0	0	0	0	0	0	0	0	0	n
A4GAT	Lda.25234	Lactosylceramide 4-alpha-galactosyltransferase (Fragment)	na	na	0.001/0.041	na	N	0	0	12	0			Met (9)		0	0	0	0	0	0	0	0	0	0	0	0	n
ABCD3	Lda.14611	ATP-binding cassette sub-family D member 3	0.005/0.736	na	na	na	N	2	0	0	0					0	0	2	1	0	1	0	0	0	0	0	0	n
ACES	Lda.26994	Acetylcholinesterase	na	0.010/0.837	na	na	N	0	18	0	0		Mor (2)			41	333	181	369	105	224	176	51	8	57	121	125	n
ACL6A	Lda.9268, Lda.8111	Actin-like protein 6A	na	na	0.000/0.001	na	N	0	0	22	0			Met (7); rhythm (2)		0	0	0	0	0	0	0	0	0	0	0	0	n
ACOX3	Lda.32313	Peroxisomal acyl-coenzyme A oxidase 3	na	0.016/0.874	na	na	N	0	0	0	0					0	2	8	1	0	3	1	1	0	1	0	1	n
ACVR1	Lda.35676	Activin receptor type-1	na	na	na	0.000/0.004	N	0	0	10	0			Met (7)		3	60	24	42	6	67	10	6	0	14	7	4	n
ADA12	Lda.17029	Disintegrin and metalloproteinase domain-containing protein 12	na	na	0.001/0.022	0.007/0.219	N	0	0	5	0			Met (5)		0	0	0	0	0	0	0	0	0	0	0	0	n
ADCK1	Lda.22802	Uncharacterized aarF domain-containing protein kinase 1	na	na	0.002/0.047	0.013/0.284	N	0	0	12	0			Met (4)		0	0	0	0	0	0	0	0	0	0	0	0	n
ADPGK	Lda.30277	ADP-dependent glucokinase	na	na	0.002/0.046	0.019/0.327	N	0	0	3	0			Met (3)		0	0	3	0	0	4	0	0	0	1	0	1	n
AHR	Lda.38715	Aryl hydrocarbon receptor	0.007/0.786	na	na	na	N	0	0	0	0					104	1385	1057	1071	237	808	458	242	43	517	161	289	n
AJSP1	Lda.20221	Acidic juvenile hormone-suppressible protein 1	na	na	0.007/0.109	0.000/0.004	N	0	0	6	0			Met (5)		0	0	0	0	0	0	0	0	0	0	0	0	y
AK2E4	Lda.33398, Lda.3842	Aldo-keto reductase AKR2E4	0.003/0.639	na	0.002/0.045	0.038/0.423	N	0	0	1	0			Met (1)		0	0	0	0	0	0	0	0	0	0	0	0	n
AKAP9	Lda.31004	A-kinase anchor protein 9	na	0.005/0.792	na	na	N	0	6	0	0					1	8	7	5	0	18	3	2	0	6	1	1	n
AL1A1	Lda.42409	Retinal dehydrogenase 1	na	na	0.002/0.049	0.041/0.432	N	0	0	1	0			Met (1)		0	1	0	0	1	0	1	0	0	0	1	1	n
ALF	Lda.1382	Fructose-bisphosphate aldolase	na	na	0.000/0.008	0.002/0.113	N	0	0	12	0			Met (11)		213	1674	1363	1560	322	1162	904	367	60	583	327	336	n
ALG10	Lda.10484	Putative Dol-P-Glc:Glc(2)Man(9)GlcNAc(2)-PP-Dol alpha-1,2-glucosyltransferase	na	na	0.001/0.044	0.011/0.255	N	0	0	12	0			Met (9)		0	0	1	0	0	0	0	0	0	0	0	0	n
ALLS	Lda.1544	Allatostatin	na	0.010/0.837	na	na	N	0	18	0	0					65	224	121	256	97	127	250	41	15	66	90	75	n
ALMS1	Lda.25888	Alstrom syndrome protein 1	na	na	na	0.000/0.041	N	0	0	5	0					0	4	3	2	0	3	0	0	0	0	2	1	n
AMPD2	Lda.26509	AMP deaminase 2	0.033/1.000	na	na	na	N	4	0	0	0					0	0	0	0	0	0	0	0	0	0	0	0	n
ANKF1	Lda.30483	Ankyrin repeat and fibronectin type-III domain-containing protein 1	na	0.032/0.882	na	na	N	0	6	0	0					0	0	0	0	0	0	0	0	0	0	0	0	n
ANLN	Lda.26871	Anillin	na	0.017/0.874	na	na	N	0	11	0	0		Mor (3)			0	3	2	0	1	4	1	0	1	0	0	2	n
AP2M1	Lda.18981	AP-2 complex subunit mu	0.028/1.000	na	0.003/0.073	na	N	0	0	0	0					0	0	0	0	0	0	0	0	0	0	0	0	n
APG12	Lda.25650	Autophagy protein 12-like	na	na	na	0.000/0.025	N	0	0	6	0			Met (2)		0	0	0	0	0	0	0	0	0	0	0	0	n
AQP	Lda.4424	Aquaporin	na	0.044/0.882	na	na	N	0	0	0	0					35	532	746	558	204	483	637	70	12	157	242	124	n
ARHGB	Lda.3149	Rho guanine nucleotide exchange factor 11	na	na	0.000/0.009	0.001/0.087	N	0	0	1	0					0	0	0	0	0	0	0	0	0	0	0	0	n
ARHGQ	Lda.36225	Rho guanine nucleotide exchange factor 26	0.003/0.605	na	0.038/0.282	0.008/0.225	N	0	0	0	0					0	0	0	0	0	0	0	0	0	0	0	0	n
ARP2	Lda.33768, Lda.10510	Actin-related protein 2	na	na	0.001/0.022	na	Y	0	0	14	14				Mor (1)	2	68	86	50	54	95	64	2	0	9	15	72	n
ARRB1	Lda.20481	Beta-arrestin-1	0.049/1.000	na	na	na	N	0	0	0	0					0	2	3	1	0	1	0	0	0	1	0	0	n
ASP	Lda.19483	Protein abnormal spindle	na	0.005/0.792	na	na	N	0	3	0	0		Mor (1)			377	2057	2039	1858	501	1645	1326	324	59	800	364	489	n
AT2B2	Lda.11417	Plasma membrane calcium-transporting ATPase 2	na	0.024/0.882	na	na	N	0	0	0	0					0	0	0	0	0	0	0	0	0	0	0	0	n
ATPB2	Lda.33196, Lda.33149	Sodium/potassium-transporting ATPase subunit beta-2	na	na	0.001/0.032	0.013/0.281	N	0	0	0	0					0	0	0	0	0	0	0	0	0	0	0	0	n
ATPF2	Lda.21546	ATP synthase mitochondrial F1 complex assembly factor 2	0.029/1.000	na	na	na	N	2	0	0	0					0	0	0	0	0	0	0	0	0	0	0	0	n
ATX2	Lda.1932	Ataxin-2	0.039/1.000	na	na	na	N	21	0	0	0	cog. (2)				0	0	1	0	0	0	0	0	0	0	0	0	n
B3GT6	Lda.13851	Beta-1,3-galactosyltransferase 6	na	na	0.000/0.000	na	N	0	0	12	0			Met (9)		0	0	0	0	0	0	0	0	0	0	0	0	n
BGBP	Lda.25262	Beta-1,3-glucan-binding protein	na	na	0.000/0.016	0.004/0.166	N	0	0	3	0			Met (3)		0	0	0	0	0	0	0	0	0	0	0	0	n
BGH3	Lda.39815	Transforming growth factor-beta-induced protein ig-h3	na	0.007/0.792	na	na	N	0	2	0	0					0	1	1	1	0	0	0	0	0	0	0	0	n
BL1S5	Lda.9823	Biogenesis of lysosome-related organelles complex 1 subunit 5	na	na	0.000/0.021	na	N	0	0	4	0					0	0	0	0	0	0	0	0	0	0	0	0	n
BLM	Lda.19639	Bloom syndrome protein homolog	na	0.024/0.882	na	na	N	0	2	0	0					11	166	110	101	33	92	42	6	0	23	11	42	n
BPHL	Lda.26109	Valacyclovir hydrolase	na	na	0.000/0.018	na	N	0	0	6	0			Met (5)		0	0	0	0	0	0	0	0	0	0	0	0	n
BPNT1	Lda.34179	3'(2'),5'-bisphosphate nucleotidase 1	0.047/1.000	na	na	na	N	0	0	0	0					0	2	2	0	0	0	0	0	0	0	0	0	n
BRCA1	Lda.12190	Breast cancer type 1 susceptibility protein homolog	na	na	0.002/0.046	na	N	0	0	16	0			Met (14); Mut (1)		4	191	113	63	6	404	25	16	0	48	9	33	n
BRM	Lda.13830	ATP-dependent helicase brm	na	0.006/0.792	na	na	N	0	16	0	0					3	44	20	24	4	49	9	5	0	10	4	10	n
BRSK2	Lda.19203	Serine/threonine-protein kinase BRSK2	na	0.037/0.882	na	0.039/0.429	N	0	16	0	0		Mor (3); SD (1)			0	0	1	1	0	2	0	1	0	0	0	0	n
BSCL2	Lda.10635	Seipin	na	na	na	na	Y	0	0	0	0					1	2	1	0	0	1	0	0	0	0	0	0	n
BT3L4	Lda.30960	Transcription factor BTF3 homolog 4	na	0.018/0.874	na	na	N	0	4	0	0					0	0	0	0	0	0	0	0	0	0	0	0	n
BUN2	Lda.22520	Protein bunched, class 2/F/G isoform	na	0.027/0.882	na	na	N	0	9	0	0					0	0	0	0	0	0	0	0	0	0	0	0	n
BX42	Lda.8787, Lda.40030	Puff-specific protein Bx42	na	na	0.000/0.000	0.017/0.316	N	0	0	13	0			Met (12)		0	1	0	2	0	1	0	0	0	0	1	0	n
C1TC	Lda.3947, Lda.17711	C-1-tetrahydrofolate synthase, cytoplasmic	na	na	0.000/0.021	na	N	0	0	1	0			Met (1)		0	0	0	0	0	0	0	0	0	0	0	0	n
C3G	Lda.1088	Guanine nucleotide-releasing factor 2	na	0.024/0.882	na	na	N	0	6	0	0					0	29	18	18	7	37	5	0	0	7	1	10	n
CABL2	Lda.25211	CDK5 and ABL1 enzyme substrate 2	na	na	0.001/0.029	0.005/0.188	N	0	0	0	0					0	0	0	0	0	0	0	0	0	0	0	0	n
CAC1A	Lda.16852	Voltage-dependent calcium channel type A subunit alpha-1	na	0.030/0.882	na	na	N	0	0	0	0					0	0	0	0	0	0	0	0	0	0	0	0	n
CADF	Lda.10623	Cofilin/actin-depolymerizing factor homolog	na	na	na	0.044/0.448	Y	0	0	0	6				Mor (1)	0	2	0	1	0	2	1	0	0	1	0	0	n
CALL4	Lda.35874	Calmodulin-like protein 4	na	na	0.000/0.019	na	N	0	0	0	0					0	0	0	0	0	0	0	0	0	0	0	0	n
CALM	Lda.17214	Calmodulin	na	0.027/0.882	na	na	N	0	6	0	0					35	245	252	214	67	223	145	27	5	136	45	52	n
CAN11	Lda.41702	Calpain 11	0.024/1.000	na	na	na	N	0	0	0	0					0	1	0	0	0	1	0	0	0	0	0	0	n
CANA	Lda.4310	Calpain-A	na	na	na	na	Y	0	0	0	0					49	385	249	432	76	310	237	115	7	109	91	140	n
CAND	Lda.29299	Calpain-D	na	0.050/0.896	na	na	N	0	0	0	0					196	1342	1063	744	167	950	634	179	15	351	153	227	n
CARME	Lda.25529	Carnosine N-methyltransferase	na	na	0.001/0.044	na	N	0	0	10	0			Met (9)		0	2	1	3	1	0	1	0	0	3	0	0	n
CATA	Lda.20862, Lda.20867	Catalase	na	na	0.000/0.000	0.000/0.000	N	0	0	1	0			Met (1)		221	1643	2433	1317	288	1658	952	194	12	448	240	189	n
CATH	Lda.26195	Pro-cathepsin H	na	0.019/0.874	na	na	N	0	0	0	0					15	152	127	243	41	96	113	21	11	72	52	32	n
CBL	Lda.36033	E3 ubiquitin-protein ligase CBL	na	na	na	na	Y	0	0	0	0					71	468	317	263	58	447	115	25	2	97	56	73	n
CBR3	Lda.20037	Carbonyl reductase	na	0.018/0.874	0.033/0.266	na	N	0	6	0	0					0	2	5	1	0	2	0	1	0	0	0	0	n
CBS	Lda.40615	Cystathionine beta-synthase	na	na	0.000/0.001	na	N	0	0	6	0			Met (5)		129	699	639	677	188	581	375	182	13	174	193	155	n
CCH2R	Lda.16476	Neuropeptide CCHamide-2 receptor	na	na	0.001/0.037	0.032/0.396	N	0	0	1	0					0	0	0	0	0	0	0	0	0	0	0	0	n
CDC73	Lda.1092	Parafibromin	na	na	na	0.000/0.012	N	0	0	16	0			Met (13)		0	2	0	0	0	2	0	0	0	0	0	1	n
CDK2	Lda.42	Cyclin-dependent kinase 2	na	na	0.001/0.044	na	N	3	4	18	10			Met (13)		6	832	409	422	62	643	120	37	1	165	30	92	n
CEBPZ	Lda.34	CCAAT/enhancer-binding protein zeta	na	na	0.001/0.039	0.022/0.342	N	0	18	20	1			Met (14); Mut (1)		0	0	1	0	0	2	0	0	0	0	0	0	n
CENPJ	Lda.29477	Centromere protein J	0.008/0.876	0.029/0.882	na	na	N	11	19	0	0		Mor (1); SD (2)			4	9	3	4	1	12	10	2	0	2	1	0	n
CENPX	Lda.26305	Centromere protein X	na	0.022/0.874	na	na	N	0	5	0	0					1	0	0	0	0	1	0	0	0	0	0	0	n
CEP89	Lda.14693	Protein Cep89 homolog	na	0.035/0.882	na	na	N	0	5	0	0					0	0	0	0	0	0	0	0	0	0	0	0	n
CFA44	Lda.22008, Lda.37325	Cilia- and flagella-associated protein 44	na	na	0.000/0.000	0.000/0.011	N	0	0	1	0					0	0	0	0	0	0	0	0	0	0	0	0	n
CFDP2	Lda.36264, Lda.11221	Craniofacial development protein 2	na	na	0.000/0.000	0.000/0.000	N	0	0	15	0			Met (14)		0	0	0	0	0	0	0	0	0	0	0	0	n
CHDH	Lda.40578	Choline dehydrogenase, mitochondrial	na	na	na	na	Y	0	0	0	0					0	2	6	5	0	6	0	1	0	1	0	0	n
CHLE	Lda.32680	Cholinesterase	na	na	0.001/0.043	na	N	0	0	7	0			Met (6)		30	90	45	97	45	54	134	15	2	9	65	34	n
CHM2A	Lda.5143	Charged multivesicular body protein 2a	0.014/0.973	na	0.044/0.305	na	N	0	0	0	0					0	0	0	0	0	0	0	0	0	0	0	0	n
CHR9	Lda.12470	Switch 2	0.018/1.000	na	na	na	N	0	0	0	0					0	0	0	0	0	1	0	0	0	0	1	0	n
CIDEA	Lda.40099	Cell death activator CIDE-A	na	na	0.002/0.046	0.002/0.108	N	0	0	1	0					0	21	36	9	1	13	5	0	0	7	0	2	n
CLASP	Lda.8780, Lda.9330	CLIP-associating protein	na	na	0.000/0.002	0.037/0.419	N	0	0	24	0					8	62	22	114	48	85	34	25	1	19	24	30	n
CLVS1	Lda.26736, Lda.539	Clavesin-1	na	0.004/0.792	0.001/0.039	0.000/0.041	N	0	2	1	0					0	0	0	0	0	0	0	0	0	0	0	0	n
CNTRB	Lda.6010	Centrobin	na	0.040/0.882	na	na	N	0	10	0	0		Mor (1); SD (1)			0	0	0	0	0	0	0	0	0	0	0	0	n
COFA1	Lda.90	Collagen alpha-1(XV) chain	na	0.021/0.874	na	na	N	0	13	16	0			Met (14)		0	0	0	0	0	0	0	0	0	0	0	0	n
COG5	Lda.4913	Conserved oligomeric Golgi complex subunit 5	na	na	0.000/0.014	na	N	0	0	1	0					0	4	2	5	1	8	0	1	0	3	0	1	n
COG7	Lda.7453	Conserved oligomeric Golgi complex subunit 7	0.035/1.000	na	na	na	N	0	0	0	0					0	5	6	3	3	8	2	0	0	5	2	2	y
COPIA	Lda.31077, Lda.26979, Lda.12051, Lda.6744, Lda.323, Lda.26923	Copia protein	na	na	0.000/0.010	na	N	0	0	17	0			Met (14); Mut (1)		0	8	10	26	2	9	9	2	0	0	7	2	n
COQ7	Lda.9983	5-demethoxyubiquinone hydroxylase, mitochondrial	na	na	0.001/0.032	na	N	0	0	4	0			Met (3)		0	9	12	6	1	13	2	1	1	1	0	3	n
CP4C1	Lda.39238	Cytochrome P450 4C1	0.038/1.000	na	na	na	N	1	0	0	0					0	0	0	0	0	0	0	0	0	0	0	0	y
CP6B4	Lda.6655	Cytochrome P450 6B4	na	na	0.001/0.033	na	N	0	0	1	0			Met (1)		0	0	0	0	0	0	0	0	0	0	0	0	n
CP6K1	Lda.5534, Lda.1208	Cytochrome P450 6k1	na	0.021/0.874	0.000/0.000	0.000/0.010	N	0	0	1	0			Met (1)		0	0	0	0	0	0	0	0	0	0	0	0	y
CPTP	Lda.39657	Ceramide-1-phosphate transfer protein	na	na	0.001/0.044	na	N	0	0	1	0					0	7	6	8	1	4	7	1	0	1	2	1	n
CRLS1	Lda.17929	Probable cardiolipin synthase (CMP-forming)	na	0.026/0.882	na	na	N	0	0	0	0					0	0	0	0	0	0	0	0	0	0	0	0	n
CSTN1	Lda.25700	Calsyntenin-1	0.030/1.000	na	na	na	N	1	0	0	0					0	0	0	0	0	0	0	0	0	0	0	0	n
CTNA	Lda.35967	Catenin alpha	na	0.001/0.699	0.005/0.087	0.002/0.120	N	0	0	0	0					0	5	8	4	0	3	0	2	0	0	1	1	n
CTR2	Lda.3927, Lda.27800	Cationic amino acid transporter 2	0.013/0.973	0.006/0.792	na	na	N	0	5	0	0					0	9	5	4	1	4	3	0	0	3	1	0	n
CTRB1	Lda.23755	Chymotrypsin BI	na	na	na	0.000/0.032	N	0	0	5	0			Met (5)		0	0	1	0	0	0	0	0	0	1	0	0	n
CUL2	Lda.1918	Cullin-2	na	0.043/0.882	na	na	N	0	0	0	0					0	3	4	1	1	3	1	0	0	0	0	2	n
CUT	Lda.1767	Homeobox protein cut	na	0.044/0.882	na	na	N	0	29	0	0					787	3382	2804	3840	1046	2344	2808	604	106	1629	933	660	n
CWC27	Lda.22	Spliceosome-associated protein CWC27 homolog	na	na	0.000/0.012	na	N	23	9	17	0			Met (7)		0	0	0	0	0	0	0	0	0	0	0	0	n
CYFIP	Lda.32537	Cytoplasmic FMR1-interacting protein	na	na	0.000/0.000	na	N	0	0	29	0			Met (5)		2	12	10	11	3	14	14	1	0	2	3	2	n
DACH1	Lda.33745	Dachshund homolog 1	na	0.032/0.882	na	na	N	0	21	0	0					1	27	16	10	2	18	14	0	0	4	16	6	n
DCAF1	Lda.18030	Protein mahjong	0.009/0.938	na	na	na	N	0	0	0	0					1	1	2	1	1	3	1	0	0	0	1	0	n
DCOR	Lda.31264	Ornithine decarboxylase	na	na	0.001/0.034	0.000/0.041	N	0	0	6	0			Met (5)		1	5	1	1	0	1	1	0	0	0	1	0	n
DESI2	Lda.4444	Deubiquitinase DESI2	na	na	na	na	Y	0	0	0	7					0	0	0	0	0	0	0	0	0	0	0	0	n
DHGL	Lda.24583	Glucose dehydrogenase	na	na	0.000/0.001	na	N	0	0	1	0			Met (1)		0	0	0	0	0	0	0	0	0	0	0	0	n
DHSO	Lda.11987	Sorbitol dehydrogenase	na	0.006/0.792	na	na	N	0	0	0	0					0	0	0	0	0	0	0	0	0	0	0	0	n
DIEXF	Lda.34172	Digestive organ expansion factor homolog	na	na	0.000/0.015	na	N	0	0	0	0					0	1	0	0	0	1	0	0	0	0	0	0	n
DLL	Lda.34506	Homeotic protein distal-less	na	0.033/0.882	na	na	N	0	13	0	0					14	114	39	93	11	50	35	10	1	15	27	16	n
DOHH	Lda.24576	Deoxyhypusine hydroxylase	na	na	0.000/0.015	na	N	0	0	11	0			Met (7)		0	2	2	0	0	0	0	0	0	2	0	0	n
DPP6	Lda.20152	Dipeptidyl aminopeptidase-like protein 6	na	na	0.001/0.040	0.022/0.344	N	0	0	5	0			Met (5)		0	1	0	0	0	1	0	0	0	0	0	0	n
DRE2	Lda.35206	Anamorsin homolog	na	na	0.002/0.046	0.007/0.212	N	0	0	3	0			Met (2)		0	6	8	0	0	9	0	0	0	1	2	0	n
DUS1L	Lda.21591	tRNA-dihydrouridine(16/17) synthase	na	na	0.001/0.022	0.006/0.197	N	0	0	13	0			Met (12)		0	0	0	0	0	0	0	0	0	0	0	0	n
DXO	Lda.1534	Decapping and exoribonuclease protein	na	na	0.001/0.031	na	N	0	0	21	0			Met (20)		0	1	2	0	0	2	0	0	0	0	0	1	n
DYH10	Lda.31087	Dynein heavy chain 10, axonemal	0.041/1.000	na	na	na	N	5	0	0	0					0	0	0	0	0	0	0	0	0	0	0	0	y
DYHC2	Lda.18724	Cytoplasmic dynein 2 heavy chain 1	0.045/1.000	na	0.036/0.277	na	N	0	0	0	0					0	0	0	0	0	0	0	0	0	0	0	0	n
DYI3	g1945	Dynein intermediate chain 3, ciliary	na	0.010/0.837	na	na	N	0	0	0	0					0	0	0	0	0	0	0	0	0	0	0	0	n
E75	Lda.21602	Ecdysone-inducible protein E75	na	0.007/0.792	na	na	N	0	13	0	0					1	11	8	2	1	3	4	3	0	3	1	1	n
ECE	Lda.8540	Endothelin-converting enzyme homolog	0.035/1.000	na	na	na	N	0	0	0	0					2084	11207	9219	10642	2507	8467	7619	1557	312	7380	2258	2361	n
ECE1	Lda.25115	Endothelin-converting enzyme 1	na	na	na	na	Y	0	0	0	0					2	16	10	8	0	5	4	1	0	5	0	2	n
EGLN1	Lda.13353	Egl nine homolog 1 (Fragment)	0.048/1.000	na	na	0.016/0.307	N	1	0	0	0					0	3	4	2	1	6	1	1	0	1	0	1	n
EPN4	Lda.35068	Clathrin interactor 1	na	na	0.002/0.050	na	N	0	0	1	0					0	0	0	0	0	0	0	0	0	0	0	0	n
ERD2	Lda.23244, Lda.23243	ER lumen protein-retaining receptor	na	na	0.000/0.010	0.004/0.173	N	0	0	4	0					0	0	0	0	0	0	0	0	0	0	0	0	n
ERGI2	Lda.40311	Endoplasmic reticulum-Golgi intermediate compartment protein 2	na	na	0.001/0.024	0.034/0.406	N	0	0	1	0					0	0	0	0	0	0	0	0	0	0	0	0	n
ERPG3	Lda.2823	Chimeric ERCC6-PGBD3 protein	na	na	0.002/0.048	na	N	0	0	18	0			Met (14)		0	0	0	0	0	0	0	0	0	0	0	0	n
ESTE	Lda.6794	Esterase E4	na	na	0.000/0.000	0.017/0.311	N	0	0	32	0			Met (11)		3221	9749	9587	10476	2770	5572	10325	1646	264	4028	1965	2035	n
EXO1	Lda.22444	Exonuclease 1	na	na	na	na	Y	0	0	0	0					1	16	21	8	1	67	1	2	0	4	3	0	n
EXOC7	Lda.30463	Exocyst complex component 7	na	na	0.001/0.033	na	N	0	0	1	0					1	2	2	0	0	2	0	0	0	0	0	0	n
F122A	Lda.37065	Protein FAM122A	na	na	0.002/0.048	na	N	0	0	0	0					0	0	0	0	0	0	0	0	0	0	0	0	n
FA2H	Lda.31200	Fatty acid 2-hydroxylase	0.002/0.561	na	na	na	N	1	0	0	0					5	5	6	3	6	12	13	0	0	1	6	1	n
FA49A	Lda.20400	Protein FAM49A	na	na	na	na	Y	0	0	0	20				cog. (2)	0	0	0	0	0	0	0	0	0	0	0	0	n
FA98A	Lda.38319	Protein FAM98A	na	na	na	na	Y	0	0	0	7					0	0	0	0	0	0	0	0	0	0	0	0	n
FAAA	Lda.36495	Fumarylacetoacetase	na	na	0.000/0.010	na	N	0	0	7	0			Met (6)		0	3	0	1	1	2	0	0	0	1	0	0	n
FAN1	Lda.36673	Fanconi-associated nuclease 1	na	na	0.002/0.047	0.041/0.433	N	0	0	16	0			Met (14); Mut (1)		1	4	6	4	1	22	3	0	0	3	1	2	n
FAT4	Lda.19461	Protocadherin Fat 4	0.021/1.000	na	na	na	N	0	0	0	0					0	8	4	1	0	12	0	0	0	3	0	3	n
FGFR1	Lda.18769	Fibroblast growth factor receptor homolog 1	na	0.036/0.882	0.041/0.294	na	N	0	57	0	0		Mor (3)			2	122	45	39	11	70	34	1	1	28	7	18	n
FICD	Lda.9924	Protein adenylyltransferase Fic	na	na	0.001/0.027	0.029/0.384	N	0	0	13	0			Met (12)		0	5	4	2	0	4	0	0	0	0	0	2	n
FOSL	Lda.1228	Transcription factor kayak	na	0.046/0.882	na	na	N	0	13	0	0					0	4	3	3	0	4	2	1	0	0	0	1	n
FOXO	Lda.1930	Forkhead box protein O	na	0.037/0.882	na	na	N	0	13	0	0					3	109	128	62	12	68	28	19	2	22	6	24	n
FRI	Lda.14052	Ferritin subunit	na	0.001/0.699	na	na	N	0	1	0	0					85	489	223	417	102	274	273	98	10	98	127	212	n
FRRS1	Lda.32184	Putative ferric-chelate reductase 1 homolog	na	0.041/0.882	na	na	N	0	3	0	0					0	0	0	0	0	1	0	0	0	0	0	0	n
FUCTC	Lda.32606, Lda.4924	Alpha-(1,3)-fucosyltransferase C	na	na	0.017/0.183	0.000/0.001	N	0	0	12	0			Met (9)		0	1	2	0	1	2	2	0	0	0	0	0	n
FUT8	Lda.7759	Alpha-(1,6)-fucosyltransferase	0.039/1.000	na	na	na	N	9	0	0	0					2	23	16	5	2	16	5	0	0	2	0	2	n
FYV1	Lda.15573	Putative 1-phosphatidylinositol 3-phosphate 5-kinase	na	na	0.000/0.000	na	N	0	0	5	0			Met (4)		0	0	1	0	0	1	0	0	0	0	0	0	n
G6PD	Lda.25919	Glucose-6-phosphate 1-dehydrogenase	na	0.045/0.882	na	na	N	0	1	0	0					0	88	158	84	9	79	16	16	3	12	12	22	n
G6PI	Lda.38521	Glucose-6-phosphate isomerase	na	0.003/0.752	na	na	N	0	1	0	0					0	2	1	0	0	3	1	0	0	0	0	1	n
G6PT3	Lda.29481	Glucose-6-phosphate exchanger SLC37A2	na	0.007/0.792	0.028/0.244	na	N	0	0	0	0					0	0	0	0	0	0	0	0	0	0	0	0	n
GATAB	Lda.11587	Transcription factor BCFI	na	0.010/0.837	na	na	N	0	13	0	0					0	1	0	0	0	2	1	0	0	0	0	0	n
GAWKY	Lda.15739	Protein Gawky	na	0.029/0.882	na	na	N	0	12	0	0					0	0	0	0	0	0	0	0	0	0	0	0	n
GC76C	Lda.966	Receptor-type guanylate cyclase Gyc76C	na	na	0.000/0.012	0.003/0.153	N	0	0	16	0			Met (12)		0	0	0	0	0	0	0	0	0	0	0	0	n
GD	Lda.3881	Serine protease gd	na	na	0.000/0.000	0.039/0.427	N	0	0	5	0			Met (5)		667	2968	1624	2949	658	1764	1840	880	34	499	938	711	n
GEK	Lda.38579	Serine/threonine-protein kinase Genghis Khan	na	na	0.002/0.049	na	N	0	0	10	0			Met (7)		6	25	11	22	13	12	35	4	3	4	8	8	n
GFPT1	Lda.28181	NA	0.029/1.000	na	na	na	N	0	0	0	0					0	5	8	18	2	19	15	2	0	0	2	1	n
GID4	Lda.31651	Glucose-induced degradation protein 4 homolog	0.009/0.938	na	na	0.042/0.435	N	0	0	0	0					0	0	1	0	0	1	0	0	0	0	0	0	n
GLO2	Lda.33067	Hydroxyacylglutathione hydrolase, mitochondrial	na	na	0.002/0.046	0.015/0.296	N	0	0	4	0			Met (3)		1	10	11	3	1	7	4	0	0	0	0	0	n
GLT1	Lda.11655	Putative glutamate synthase	0.029/1.000	0.016/0.874	na	na	N	4	2	0	0					1	12	23	12	2	15	9	0	0	4	2	3	n
GLU2B	Lda.17250	Glucosidase 2 subunit beta	na	na	0.001/0.037	na	N	0	0	9	0			Met (8)		0	0	0	0	1	0	1	0	0	1	0	0	n
GNAQ	Lda.11665	Guanine nucleotide-binding protein G(q) subunit alpha	na	na	0.008/0.116	0.000/0.041	N	0	0	1	0					3	27	11	8	1	34	17	0	0	3	7	6	n
GRHPR	Lda.28971	Glyoxylate reductase/hydroxypyruvate reductase	0.043/1.000	na	na	na	N	1	0	0	0					0	4	10	1	0	13	1	0	0	3	0	1	n
GRIK2	Lda.4585	Glutamate receptor ionotropic, kainate 2	na	0.012/0.837	na	na	N	0	0	0	0					4	11	4	6	3	18	16	1	0	5	2	5	y
GROU	Lda.26957	Protein groucho	na	0.041/0.882	na	na	N	0	13	0	0					2198	8631	7126	8029	1995	5782	5583	1431	250	3106	1927	2187	n
GSBN	Lda.36265	Protein gooseberry-neuro	na	na	0.002/0.048	0.015/0.300	N	0	0	0	0					0	2	1	0	0	1	1	0	0	1	0	0	n
GTR3	Lda.31602	Solute carrier family 2, facilitated glucose transporter member 3	na	na	0.000/0.010	0.000/0.045	N	0	0	1	0					0	0	0	0	0	0	0	0	0	0	0	0	n
GUTR1	Lda.21711	Protein trapped in endoderm-1	na	na	0.002/0.046	na	N	0	0	1	0					0	0	0	0	0	0	0	0	0	0	0	0	n
H1	Lda.6839, Lda.39425	Histone H1	na	na	0.001/0.027	0.008/0.222	N	0	0	1	0					313	3064	2464	3060	653	3907	2004	516	78	3559	624	728	n
HACD3	Lda.21673	Very-long-chain (3R)-3-hydroxyacyl-CoA dehydratase	na	na	0.000/0.014	0.008/0.225	N	0	0	20	0			Met (10); Mut (2)		0	0	0	0	0	0	0	0	0	0	0	0	n
HASP	Lda.29576	Putative serine/threonine-protein kinase haspin homolog	na	0.018/0.874	na	na	N	0	15	0	0					0	6	5	10	2	6	3	1	0	1	3	0	n
HEM3	Lda.4286	Porphobilinogen deaminase	na	na	na	na	Y	0	0	0	10					0	3	0	1	0	2	1	0	0	0	0	0	n
HIPK2	Lda.16452	Homeodomain-interacting protein kinase 2	0.032/1.000	na	na	na	N	0	0	0	0					0	11	11	4	1	5	0	0	0	4	0	1	n
HMCN1	Lda.21279, Lda.21288, Lda.23099	Hemicentin-1	0.048/1.000	na	0.000/0.000	0.003/0.154	N	6	0	5	0					0	2	0	1	0	3	0	1	0	0	2	1	y
HMCN2	Lda.40411	Hemicentin-2	0.037/1.000	na	na	na	N	3	0	0	0					0	1	0	1	0	2	0	1	0	0	1	1	n
HMG2	Lda.39379	High mobility group protein DSP1	na	0.043/0.882	na	na	N	0	0	0	0					0	16	11	6	0	20	1	1	1	6	0	4	n
HNF4	Lda.36672	Transcription factor HNF-4 homolog	na	na	0.000/0.001	0.022/0.347	N	0	0	0	0					1	50	73	34	4	61	10	9	0	16	2	4	n
HR38	Lda.17955	Probable nuclear hormone receptor HR38 (Fragment)	na	0.033/0.882	na	na	N	0	13	0	0					1	4	7	3	1	3	3	2	0	2	1	0	n
HRH2	Lda.11375	Histamine H2 receptor	na	na	0.001/0.034	0.008/0.225	N	0	0	1	0					1	9	11	3	2	4	5	3	0	12	0	0	n
HSP68	Lda.2054, Lda.24133, Lda.2168, Lda.14607	Heat shock protein 68	na	na	0.000/0.001	0.000/0.035	N	0	0	308	0			Met (34); Mut (11); SD (4)		0	1	1	1	0	0	0	0	0	0	0	0	n
HTRA2	Lda.10740	Serine protease HTRA2, mitochondrial	na	0.017/0.874	na	na	N	0	6	0	0					0	5	3	1	0	2	3	0	0	0	1	0	n
HXA1	Lda.33927	Homeobox protein Hox-A1 (Fragment)	na	0.035/0.882	na	na	N	0	13	0	0					0	0	1	0	0	0	0	0	0	0	1	0	n
HXK2	Lda.7502	Hexokinase-2	na	na	0.002/0.046	0.026/0.365	N	0	0	12	0			Met (11)		0	36	48	10	0	44	0	1	0	0	0	1	n
ICCR	Lda.18430, Lda.18428, Lda.29908, Lda.29916, Lda.407	Irregular chiasm C-roughest protein	0.044/1.000	na	0.000/0.009	0.014/0.291	Y	5	0	17	60				Mor (8); sen. (10)	0	2	2	0	0	0	0	0	0	0	0	1	n
IDH3B	Lda.7112	Isocitrate dehydrogenase	0.046/1.000	na	na	na	N	1	0	0	0					0	4	4	2	1	5	0	2	0	1	1	4	n
IMA7	Lda.18613	Importin subunit alpha-7	na	na	0.000/0.000	0.026/0.365	N	0	0	5	0					0	0	0	0	0	0	0	0	0	0	0	0	n
IMPCT	Lda.7934	Protein IMPACT	na	na	0.001/0.044	na	N	0	0	23	0			Mut (4)		2	1	0	0	1	0	0	1	0	0	0	0	n
IMPI	Lda.11643	Inducible metalloproteinase inhibitor protein	0.045/1.000	0.036/0.882	na	na	N	0	7	0	0					1	23	10	19	11	14	11	6	2	5	1	8	n
INT1	Lda.26506	Integrator complex subunit 1	na	na	0.001/0.026	na	N	0	0	13	0			Met (12)		1	2	1	1	1	2	1	1	0	1	0	2	n
INT6	Lda.14194	Integrator complex subunit 6	0.038/1.000	na	na	na	N	4	0	0	0					0	0	2	0	0	3	0	0	0	1	0	0	n
IPO5	Lda.16304	Importin-5	na	0.011/0.837	0.020/0.199	na	N	0	0	0	0					0	1	1	0	0	1	0	0	0	0	0	0	n
IPP	Lda.38030	Actin-binding protein IPP	na	na	na	na	Y	0	0	0	0					807	1007	993	1238	411	632	1565	177	70	525	301	270	n
IQUB	Lda.12939	IQIQ and ubiquitin-like domain-containing protein	na	na	0.000/0.000	0.000/0.041	N	0	0	1	0					0	0	0	0	0	0	0	0	0	0	0	0	n
ISAHY	Lda.12912	Isatin hydrolase	na	na	0.000/0.000	na	N	0	0	14	0			Met (13)		0	0	0	0	0	0	0	0	0	0	0	0	n
ITA3	Lda.10529	Integrin alpha-3	na	0.006/0.792	na	na	N	0	0	0	0					0	0	0	0	0	0	0	0	0	0	0	0	n
ITPA	Lda.32534	Inosine triphosphate pyrophosphatase	na	na	0.005/0.093	0.000/0.041	N	0	0	16	0			Met (15)		22	53	49	28	12	63	19	7	1	3	18	6	n
ITPR	Lda.15516	Inositol 1,4,5-trisphosphate receptor	na	na	0.001/0.029	0.000/0.045	N	0	0	1	0					0	6	5	1	1	5	9	0	0	2	1	4	n
JAK	Lda.33588	Tyrosine-protein kinase hopscotch	na	na	0.000/0.015	0.021/0.334	N	0	0	10	0			Met (7)		48	1177	859	579	116	1053	282	79	4	314	75	234	n
JMJD7	Lda.8028	Bifunctional peptidase and (3S)-lysyl hydroxylase Jmjd7	na	na	0.001/0.033	0.008/0.225	N	0	0	10	0			Met (7)		0	1	0	0	0	1	0	0	0	1	0	0	n
KCNH8	Lda.26158	Potassium voltage-gated channel subfamily H member 8	na	na	na	na	Y	0	0	0	58				Mor (16)	0	0	0	0	0	0	0	0	0	0	0	0	n
KCNT1	Lda.15271	Potassium channel subfamily T member 1	na	na	0.001/0.041	0.001/0.069	N	0	0	0	0					0	3	1	2	2	3	4	0	1	1	1	2	n
KCTD3	Lda.24976	BTB/POPDZ domain-containing protein KCTD3	na	0.022/0.874	0.029/0.250	na	N	0	1	0	0					0	0	0	0	0	0	0	0	0	0	0	0	n
KGP1	Lda.24534, Lda.22433	cGMP-dependent protein kinase, isozyme 1	0.001/0.462	0.031/0.882	0.038/0.283	na	N	22	0	0	0					0	0	0	0	0	0	0	0	0	0	0	0	n
KLD10	Lda.24922	Kelch domain-containing protein 10 homolog	0.017/1.000	na	na	na	N	1	0	0	0					0	0	0	0	0	1	0	0	0	0	0	0	n
KMT2D	Lda.28484	Histone-lysine N-methyltransferase 2D	na	na	na	0.000/0.009	N	0	0	31	0			Met (7)		7	76	21	34	8	119	16	2	0	25	10	18	n
KPCA	Lda.10489	Protein kinase C alpha type	na	na	na	na	Y	0	0	0	0					1	2	1	0	0	0	0	0	0	0	0	0	n
KRAK	Lda.4779	Probable serine hydrolase	na	0.017/0.874	0.024/0.222	na	N	0	1	0	0					0	12	7	6	0	5	1	2	0	1	2	3	n
KS6A5	Lda.10508	Ribosomal protein S6 kinase alpha-5	na	na	na	na	Y	0	0	0	7					0	0	0	0	0	0	0	0	0	0	0	0	n
L259	Lda.28033	Probable multidrug resistance-associated protein lethal(2)03659	na	na	0.000/0.002	na	N	0	0	1	0					0	0	1	0	0	1	0	0	0	0	0	0	n
LIPA4	Lda.2464	Liprin-alpha-4 (Fragment)	na	0.006/0.792	na	na	N	0	1	0	0					0	0	0	0	0	0	0	0	0	0	0	0	n
LIX1	Lda.10035	Protein limb expression 1 homolog	na	0.015/0.874	na	na	N	0	1	0	0					0	1	1	0	2	3	0	0	0	1	0	0	n
LMTK2	Lda.12519	Serine/threonine-protein kinase LMTK2	0.024/1.000	na	na	na	N	0	0	0	0					0	0	0	0	0	0	0	0	0	0	0	0	n
LORF2	Lda.10901	LINE-1 retrotransposable element ORF2 protein	na	na	0.000/0.000	0.000/0.000	N	0	0	15	0			Met (14)		0	0	0	0	0	0	0	0	0	0	0	0	n
LPH	Lda.9902	Lactase-phlorizin hydrolase	na	na	0.000/0.000	na	N	0	0	3	0			Met (3)		174	1242	1257	1253	354	929	955	238	63	568	218	225	y
LPHN	Lda.4527	Latrophilin Cirl	0.031/1.000	na	na	na	N	1	0	0	0					0	2	0	2	1	1	5	0	0	1	0	2	n
LPSBP	Lda.11807, Lda.24052	Hemolymph lipopolysaccharide-binding protein	na	na	0.000/0.000	0.000/0.002	N	0	0	0	0					0	0	0	0	0	0	0	0	0	0	0	0	y
LTK	Lda.35551	Leukocyte tyrosine kinase receptor	na	na	na	na	Y	0	0	0	7					1	46	33	36	7	115	31	5	0	29	14	4	n
M3K4	Lda.15801	Mitogen-activated protein kinase kinase kinase 4	na	na	0.000/0.008	0.000/0.009	N	0	0	10	0			Met (7)		0	0	0	0	0	0	0	0	0	0	0	0	y
M3K9	Lda.29685	Mitogen-activated protein kinase kinase kinase 9	na	0.021/0.874	0.000/0.000	0.000/0.028	N	0	0	10	0			Met (7)		0	0	0	0	0	0	0	0	0	0	0	0	n
M4K3	Lda.10492	Mitogen-activated protein kinase kinase kinase kinase 3	na	na	na	na	Y	0	0	0	7					0	0	0	0	0	0	0	0	0	0	0	0	n
MA2B1	Lda.30464, Lda.30462, Lda.38688	Lysosomal alpha-mannosidase	na	na	0.000/0.016	0.007/0.208	N	0	0	6	0			Met (6)		0	0	0	0	0	0	0	0	0	0	0	0	n
MAFK	Lda.37380	Transcription factor MafK	na	na	0.041/0.293	na	Y	0	0	0	0					0	17	10	11	1	21	4	0	0	6	3	0	n
MAOX	Lda.159	NADP-dependent malic enzyme	0.046/1.000	na	na	na	N	1	0	16	0			Met (14)		0	0	0	0	0	0	0	0	0	0	0	0	n
MARK3	Lda.10723	MAP/microtubule affinity-regulating kinase 3	na	na	na	na	Y	0	0	0	7					0	0	1	0	0	2	0	0	0	0	0	0	n
MAST3	Lda.1417	Microtubule-associated serine/threonine-protein kinase 3	na	na	0.004/0.081	0.000/0.030	N	0	0	10	0			Met (7)		0	0	0	0	0	1	0	0	0	0	0	0	n
MCTP	Lda.17034	Multiple C2 and transmembrane domain-containing protein	0.003/0.648	na	na	na	N	2	0	0	0					0	0	0	0	0	0	0	0	0	0	0	0	n
MD1L1	Lda.23525	Mitotic spindle assembly checkpoint protein MAD1	0.024/1.000	na	na	na	N	0	0	0	0					0	0	0	0	0	0	0	0	0	0	0	0	n
MDR49	Lda.38179	Multidrug resistance protein homolog 49	0.044/1.000	na	na	na	N	0	0	0	0					0	1	2	0	0	1	1	0	0	0	0	1	n
MGAT1	Lda.5530	Alpha-1,3-mannosyl-glycoprotein 2-beta-N-acetylglucosaminyltransferase	0.043/1.000	na	na	na	N	0	0	0	0					1	19	20	8	8	20	9	6	0	3	1	4	n
MINP1	Lda.34641	Multiple inositol polyphosphate phosphatase 1	na	na	0.000/0.001	na	N	0	0	4	0			Met (2)		0	0	0	0	0	0	0	0	0	0	0	0	n
MOT7	Lda.7288	Monocarboxylate transporter 7	0.032/1.000	0.036/0.882	na	na	N	0	0	0	0					0	0	0	0	0	0	0	0	0	0	0	0	n
MRC1	Lda.24055	Macrophage mannose receptor 1	na	na	0.000/0.001	0.000/0.002	N	0	0	1	0					0	7	10	2	0	8	1	1	0	5	0	2	n
MRP4	Lda.24188	Multidrug resistance-associated protein 4	0.039/1.000	na	na	na	N	0	0	0	0					0	10	27	7	2	7	1	0	0	4	0	1	n
MRRP1	Lda.10318	Mitochondrial ribonuclease P protein 1 homolog	na	na	0.000/0.012	0.006/0.204	N	0	0	13	0			Met (12)		0	0	0	0	0	0	0	0	0	0	0	0	n
MRTFB	Lda.28641	Myocardin-related transcription factor B	na	0.013/0.871	na	na	N	0	69	0	0		Mor (19)			0	1	0	1	0	0	0	0	0	0	0	0	n
MSH6	Lda.5676	Probable DNA mismatch repair protein Msh6	0.011/0.967	na	na	na	N	0	0	0	0					8	298	174	156	13	997	49	39	1	84	14	57	n
MSL1	Lda.15183	Male-specific lethal 1 homolog	na	na	0.001/0.039	na	N	0	0	16	0			Met (7)		0	0	0	0	0	0	0	0	0	0	0	0	n
MTHFS	Lda.20991, Lda.1066	5-formyltetrahydrofolate cyclo-ligase	na	na	0.000/0.004	0.000/0.045	N	0	0	30	0			Met (28)		0	2	2	0	0	3	0	0	0	0	1	0	n
MYRO1	Lda.25547, Lda.25540	Myrosinase 1	na	na	0.000/0.000	na	N	0	0	3	0			Met (3)		0	0	0	0	0	0	0	0	0	0	0	0	n
NAB	Lda.14395	NGFI-RNA-binding protein homolog	na	na	0.003/0.068	0.000/0.004	N	0	0	0	0					184	1395	948	1028	257	1103	670	232	25	398	249	283	n
NCOA6	Lda.15107	Nuclear receptor coactivator 6	na	0.008/0.813	na	0.042/0.435	N	0	22	0	0					0	2	1	1	0	2	0	0	0	0	0	0	n
NDC1	Lda.21292	Nucleoporin Ndc1	na	na	0.000/0.021	0.020/0.328	N	0	0	1	0					0	2	3	0	1	1	0	1	0	1	0	0	n
NICA	Lda.31672	Putative nicotine oxidoreductase	na	na	0.000/0.005	na	N	0	0	13	0			Met (12)		1588	5465	3624	5190	1354	4207	4348	896	143	2360	1579	1348	n
NOC3L	Lda.9525	Nucleolar complex protein 3 homolog	na	na	0.000/0.000	na	N	0	0	7	0			Met (5)		0	0	0	0	0	0	0	0	0	0	0	0	n
NOL9	Lda.20087	Polynucleotide 5'-hydroxyl-kinase NOL9	0.005/0.700	na	na	na	N	0	0	0	0					0	0	0	0	0	0	0	0	0	0	0	0	n
NOP53	Lda.22210	Ribosome biogenesis protein NOP53	na	na	0.002/0.047	0.038/0.422	N	0	0	0	0					0	0	0	0	0	0	0	0	0	0	0	0	n
NOSL	Lda.28821	Nitric oxide synthase-like protein	0.023/1.000	na	na	na	N	2	0	0	0					1	3	4	4	0	4	3	1	0	1	3	1	n
NPY2R	Lda.22240	Neuropeptide Y receptor type 2	0.019/1.000	na	na	na	N	1	0	0	0					0	0	0	0	0	0	0	0	0	0	0	0	n
NRX4	Lda.25886	Neurexin-4	na	0.035/0.882	na	na	N	0	2	0	0					0	0	0	0	0	0	0	0	0	0	0	0	n
NSUN5	Lda.21059	Probable 28S rRNA (cytosine-C(5))-methyltransferase	na	na	0.000/0.009	0.004/0.163	N	0	0	4	0					0	1	1	0	0	1	0	0	0	1	0	0	n
NUAK1	Lda.31880	NUAK family SNF1-like kinase 1	na	0.047/0.883	0.035/0.272	na	N	0	0	0	0					0	4	9	3	4	10	4	2	0	2	0	4	n
NUP58	Lda.33650	Nuclear pore complex protein Nup58	na	na	0.000/0.006	0.011/0.253	N	0	0	1	0					0	2	0	0	0	1	0	0	0	0	0	0	n
NUP98	Lda.36214	Nuclear pore complex protein Nup98-Nup96	na	0.016/0.874	0.025/0.230	na	N	0	0	0	0					0	47	27	26	1	106	6	3	0	22	1	6	n
OBSTE	Lda.16832	Protein obstructor-E	0.028/1.000	na	na	na	N	0	0	0	0					3	33	25	36	8	20	37	14	1	11	8	8	n
ODO1	Lda.27972	2-oxoglutarate dehydrogenase, mitochondrial	0.016/1.000	na	na	na	N	0	0	0	0					0	1	1	1	1	1	0	0	0	0	1	0	n
OPA32	Lda.34129	Putative OPA3-like protein CG13603	na	na	0.000/0.000	0.004/0.155	N	0	0	17	0			Met (14)		0	0	0	0	0	0	0	0	0	0	0	0	n
OPSX	Lda.8812	Visual pigment-like receptor peropsin	na	na	0.001/0.025	0.000/0.030	N	0	0	1	0					0	0	0	0	0	1	1	0	0	0	0	0	n
ORC3	Lda.29984	Origin recognition complex subunit 3	0.018/1.000	na	na	na	N	0	0	0	0					2	6	9	2	0	15	4	2	0	2	2	2	n
ORCT	Lda.21220	Organic cation transporter protein	na	0.025/0.882	na	na	N	0	0	0	0					0	1	0	0	0	2	1	0	1	0	0	0	n
OSM1	Lda.27201, Lda.35570	Intraflagellar transport protein 172 homolog	na	na	0.000/0.018	na	N	0	0	3	0					0	1	1	0	0	1	0	0	0	0	0	0	n
OSP	Lda.25916	Protein outspread	na	0.047/0.883	na	na	N	0	23	0	0		Mor (2)			1069	7565	6851	7091	1543	5686	5139	1120	125	2694	1366	1498	n
P3C2A	Lda.32021	Phosphatidylinositol 4-phosphate 3-kinase C2 domain-containing subunit alpha	na	na	0.003/0.074	0.000/0.020	N	0	0	5	0			Met (4)		0	0	0	0	0	0	0	0	0	0	0	0	n
PAF1	Lda.16374	RNA polymerase II-associated factor 1 homolog	0.004/0.681	na	na	na	N	4	0	0	0					0	6	2	3	1	6	2	1	0	1	0	2	n
PAKM	Lda.37496	Serine/threonine-protein kinase PAK mbt	na	na	0.001/0.038	na	N	0	0	10	0			Met (7)		0	0	0	0	0	0	0	0	0	0	0	0	n
PAPOG	Lda.10546	Poly(A) polymerase gamma	na	na	na	na	Y	0	0	0	0					0	0	0	0	0	0	0	0	0	0	0	0	n
PAXI1	Lda.27629	PAX-interacting protein 1	na	na	0.001/0.036	0.001/0.087	N	0	0	16	0			Mut (2)		0	0	0	0	0	0	0	0	0	0	0	0	n
PDE8	Lda.10748	High affinity cAMP-specific and IBMX-insensitive 3',5'-cyclic phosphodiesterase 8	na	0.044/0.882	na	na	N	0	6	0	0					0	1	1	1	0	1	0	1	0	0	1	0	n
PE2R3	Lda.27831	Prostaglandin E2 receptor EP3 subtype	0.004/0.681	0.022/0.874	na	na	N	1	6	0	0					0	0	0	0	0	0	0	0	0	0	0	0	n
PELET	Lda.25990, Lda.29213	Transposable element P transposase	na	na	0.000/0.015	na	N	0	0	16	0			Met (14)		0	1	2	1	0	0	0	0	0	0	0	0	n
PELO	Lda.4489	Protein pelota	na	na	0.000/0.001	0.001/0.096	N	0	0	21	0			Met (20)		22	142	37	215	24	70	46	74	2	8	68	101	n
PEN2	Lda.29482	Gamma-secretase subunit pen-2	na	0.007/0.792	na	na	N	0	17	0	0					5	34	39	90	21	53	116	7	2	171	30	4	n
PEPE	Lda.8810	Probable alpha-aspartyl dipeptidase	na	na	0.001/0.035	na	N	0	0	5	0			Met (5)		2	17	8	17	6	17	7	4	0	2	3	4	n
PERO	Lda.10904	Peroxidase	0.006/0.786	na	na	na	N	1	0	0	0					331	1943	2832	1785	499	1189	1251	298	19	566	298	368	n
PEX3	Lda.5832	Peroxisomal biogenesis factor 3	na	na	0.000/0.011	0.000/0.043	N	0	0	1	0					0	12	13	8	1	24	1	1	0	2	2	2	n
PFD1	Lda.19226	Prefoldin subunit 1	na	na	0.000/0.003	na	N	0	0	1	0					0	0	0	0	0	0	0	0	0	0	0	0	n
PGBD4	Lda.17432	PiggyBac transposable element-derived protein 4	na	na	0.001/0.023	na	N	0	0	0	0					0	0	0	0	0	0	0	0	0	0	0	0	n
PGDH	Lda.8367, Lda.34501	15-hydroxyprostaglandin dehydrogenase	na	na	na	0.000/0.000	N	0	0	5	0			Met (4)		0	74	128	54	13	47	9	16	1	17	8	10	n
PGP2	Lda.4622	Phosphoglycolate phosphatase 2	na	0.049/0.896	na	0.009/0.239	N	0	3	0	0					0	7	3	4	0	5	0	2	0	1	0	0	n
PGPLB	Lda.31988	Peptidoglycan-recognition protein LB	0.048/1.000	na	0.034/0.268	0.007/0.209	N	0	0	0	0					0	0	0	0	0	0	0	0	0	0	0	0	n
PHLB2	Lda.9482	Pleckstrin homology-like domain family B member 2	na	na	0.010/0.134	0.000/0.043	N	0	0	3	0					0	0	0	0	0	0	0	0	0	0	0	0	n
PHLP	Lda.14646, Lda.9383	Phosducin-like protein	na	na	0.000/0.018	na	N	0	0	13	0					0	1	0	2	0	2	1	0	0	0	1	1	n
PI3R4	Lda.26897, Lda.32810, Lda.4256	Phosphoinositide 3-kinase regulatory subunit 4	na	na	0.000/0.002	0.028/0.376	N	0	0	10	0			Met (7)		0	0	0	0	0	0	0	0	0	0	0	0	n
PI42A	Lda.41923	Phosphatidylinositol 5-phosphate 4-kinase type-2 alpha	na	na	0.001/0.032	na	N	0	0	16	0			Met (14)		0	0	1	0	0	0	1	0	0	0	0	0	n
PI42B	Lda.41922	Phosphatidylinositol 5-phosphate 4-kinase type-2 beta	0.032/1.000	na	na	na	N	0	0	0	0					0	0	0	0	0	0	0	0	0	0	0	0	n
PI4KA	Lda.25235	Phosphatidylinositol 4-kinase alpha	na	0.042/0.882	na	0.026/0.365	N	0	6	0	0					0	1	1	0	0	3	0	1	0	1	0	0	n
PICAL	Lda.31456	Phosphatidylinositol-binding clathrin assembly protein LAP	0.004/0.648	na	na	na	N	1	0	0	0					228	1639	1143	1704	472	1199	961	257	40	651	472	371	n
PIGM	Lda.4288	GPI mannosyltransferase 1	na	na	na	na	Y	0	0	0	5					8	221	154	156	24	149	97	26	4	61	202	45	n
PIGP	Lda.29645	Phosphatidylinositol N-acetylglucosaminyltransferase subunit P	na	na	na	0.000/0.029	N	0	0	16	0			Met (14)		0	4	2	1	0	2	0	0	0	0	0	1	n
PIGV	Lda.29152	GPI mannosyltransferase 2	na	0.001/0.699	na	0.011/0.259	N	0	0	0	0					1	5	8	6	2	10	2	0	1	1	1	1	n
PIHD1	Lda.14920	PIH1 domain-containing protein 1	na	na	0.000/0.008	0.018/0.318	N	0	0	6	0					0	0	0	0	0	0	0	0	0	0	0	0	n
PIMT	Lda.4210	Protein-L-isoaspartate(D-aspartate) O-methyltransferase	na	na	0.000/0.017	0.048/0.465	N	0	0	10	0			Met (7)		1	31	26	16	7	55	11	3	0	9	4	5	n
PINTA	Lda.5099	Retinol-binding protein pinta	na	na	0.000/0.007	0.034/0.406	N	0	0	4	0			Met (3)		1	12	0	9	0	4	3	2	0	0	2	3	n
PKN2	Lda.31648	Serine/threonine-protein kinase N2	0.009/0.938	0.048/0.889	na	na	N	0	6	0	0					1	9	2	3	2	5	2	0	0	0	0	2	n
PLPL8	Lda.41443	Calcium-independent phospholipase A2-gamma	na	0.003/0.699	na	na	N	0	0	0	0					0	0	0	0	0	0	0	0	0	0	0	0	n
PMVK	Lda.10959	Phosphomevalonate kinase	na	na	0.000/0.007	0.018/0.319	N	0	0	4	0			Met (4)		0	0	0	0	0	0	0	1	0	0	0	1	n
PNCB	Lda.10352	Nicotinate phosphoribosyltransferase	na	0.046/0.882	na	na	N	0	3	0	0		Mor (1)			0	0	0	0	0	0	0	0	0	0	0	0	n
PNR	Lda.11583	GATA-binding factor A	na	0.018/0.874	na	na	N	0	13	0	0					0	4	2	6	1	5	1	0	0	3	1	0	n
POL2	Lda.20887	Retrovirus-related Pol polyprotein from transposon 297	na	0.024/0.882	na	na	N	0	0	0	0					0	4	10	1	0	12	0	0	0	0	1	2	n
POL3	g9920, Lda.9027, Lda.4179	Retrovirus-related Pol polyprotein from transposon 17.6	na	na	0.000/0.015	na	N	0	0	16	0			Met (14)		0	5	5	2	1	16	1	0	0	2	0	1	n
POL4	Lda.28234, Lda.30095, Lda.4181	Retrovirus-related Pol polyprotein from transposon 412	na	na	0.000/0.001	0.018/0.322	N	0	0	16	0			Met (14)		0	8	9	6	0	22	0	0	0	2	0	3	n
POLH	Lda.20835	DNA polymerase eta	na	0.012/0.837	na	na	N	0	2	0	0					0	4	0	2	0	6	0	0	0	1	0	0	n
POLX	Lda.1579, Lda.18359, Lda.35861, Lda.16333, Lda.36136, Lda.38655, Lda.31508, Lda.33465, Lda.39003, Lda.25360	Retrovirus-related Pol polyprotein from transposon TNT 1-94	0.022/1.000	0.047/0.883	0.000/0.000	0.013/0.278	N	0	0	16	0			Met (14)		0	1	3	2	0	6	0	0	0	1	0	2	n
POP5	Lda.13305	Ribonuclease P/MRP protein subunit POP5	na	na	0.000/0.008	0.012/0.261	N	0	0	13	0			Met (12)		0	0	0	0	0	1	0	0	0	0	0	0	n
PPAE	Lda.36347	Phenoloxidase-activating enzyme	na	na	0.001/0.044	na	N	0	0	5	0			Met (5)		0	8	7	2	0	4	0	2	0	1	0	2	n
PPCE	Lda.2135	Prolyl endopeptidase	na	na	0.000/0.000	na	N	0	0	5	0			Met (5)		0	0	0	0	0	0	0	0	0	0	0	0	n
PRDX6	Lda.15823	Peroxiredoxin-6	na	na	0.002/0.046	0.028/0.378	N	0	0	2	0			Met (1)		1	12	22	7	2	8	7	2	1	3	4	3	n
PRKDC	Lda.10493, Lda.10502	DNA-dependent protein kinase catalytic subunit	na	na	0.000/0.005	0.001/0.087	N	0	0	16	0			Met (14); Mut (1)		0	13	8	5	0	22	1	1	0	3	1	0	n
PRS8	Lda.31143	26S proteasome regulatory subunit 8	na	0.007/0.792	na	na	N	0	0	0	0					0	0	0	0	0	0	0	0	0	0	0	0	n
PSMD8	Lda.36269, Lda.36139	26S proteasome non-ATPase regulatory subunit 8	na	na	0.048/0.317	0.000/0.015	N	0	0	5	0			Met (5)		1	3	0	0	0	0	0	0	0	1	0	1	n
PTK7	Lda.10512	Tyrosine-protein kinase-like otk	na	na	na	na	Y	0	0	0	7					0	7	6	4	1	3	3	0	0	1	1	1	n
PTN4	Lda.11978	Tyrosine-protein phosphatase non-receptor type 4	na	0.040/0.882	na	na	N	0	0	0	0					0	0	0	0	0	0	0	0	0	0	0	0	n
PTPR2	Lda.28547	Receptor-type tyrosine-protein phosphatase N2	na	0.045/0.882	na	na	N	0	0	0	0					0	0	0	0	0	0	0	0	0	0	0	0	n
PTR1B	Lda.34492	Protein prenyltransferase alpha subunitWD repeat-containing protein 1-B (Fragment)	na	na	0.000/0.000	0.001/0.066	N	0	0	10	0			Met (7)		0	0	0	0	0	0	0	0	0	0	0	0	n
PUSL1	Lda.7300, Lda.36222	tRNA pseudouridine synthase-like 1	na	na	0.000/0.003	0.000/0.034	N	0	0	16	0			Met (13)		0	0	0	0	0	0	0	0	0	0	0	0	n
PXDN	Lda.18515	Peroxidasin	na	na	0.000/0.000	0.013/0.274	N	0	0	1	0			Met (1)		0	1	1	1	0	1	1	0	0	0	1	0	n
RAC1	Lda.34652	Ras-related protein Rac1	na	0.019/0.874	na	na	N	0	6	0	0					46	800	655	514	416	839	400	30	4	173	68	537	n
RBGP1	Lda.16818	Rab GTPase-activating protein 1	na	0.018/0.874	na	na	N	0	1	0	0					0	0	0	0	0	0	0	0	0	0	0	0	n
RDH14	Lda.39086, Lda.1933	Retinol dehydrogenase 14	0.039/1.000	na	0.000/0.001	0.038/0.425	N	4	0	9	0			Met (5)		0	0	0	0	0	0	0	0	0	0	0	0	n
RDRP	Lda.26795	RNDNA-directed RNA polymerase	na	na	0.000/0.000	na	N	0	0	14	0			Met (13)		0	7	4	1	0	11	0	1	0	1	1	1	n
RFC4	Lda.11863	Replication factor C subunit 4	0.015/0.973	na	0.002/0.045	na	N	0	0	6	0			Met (5)		0	2	1	1	0	4	0	0	0	2	0	0	n
RG190	Lda.38342	Rho GTPase-activating protein 190	na	na	0.000/0.008	0.000/0.021	N	0	0	10	0					0	0	1	0	0	1	0	0	0	0	0	0	n
RGN	Lda.17345	Regucalcin	na	na	0.000/0.021	0.000/0.054	N	0	0	30	0			Met (12)		2	34	14	40	7	23	32	12	1	7	14	15	n
RGRF2	Lda.40984	Ras-specific guanine nucleotide-releasing factor 2	na	na	0.001/0.025	0.006/0.196	N	0	0	2	0					0	0	0	0	0	0	0	0	0	0	0	0	n
RHG20	Lda.20261	Rho GTPase-activating protein 20	na	0.038/0.882	na	na	N	0	5	0	0					0	0	0	0	0	0	0	0	0	0	0	0	n
RHO1	Lda.20088	Ras-like GTP-binding protein Rho1	0.005/0.700	na	na	na	N	0	0	0	0					1	22	17	13	7	24	5	1	1	4	7	8	n
RIOK2	Lda.11979	Serine/threonine-protein kinase RIO2	na	na	0.000/0.009	0.046/0.456	N	0	0	10	0			Met (7)		0	0	0	0	0	0	0	0	0	0	0	0	n
RL35A	Lda.11499	60S ribosomal protein L35a	na	na	0.002/0.049	na	N	0	0	9	0			Met (8)		0	0	0	0	0	0	0	0	0	0	0	0	n
RL4	Lda.5714	60S ribosomal protein L4	na	na	0.002/0.046	na	N	0	0	9	0			Met (8)		1	14	12	3	1	13	3	2	0	3	0	1	n
RLGPB	Lda.19629	Ral GTPase-activating protein subunit beta	na	0.007/0.792	na	na	N	0	4	0	0					0	0	0	0	0	0	0	0	0	0	0	0	n
RMND1	Lda.19006	Required for meiotic nuclear division protein 1 homolog	na	0.044/0.882	0.004/0.084	0.003/0.142	N	0	13	0	0					0	0	1	0	0	1	0	0	0	0	0	0	n
RN181	Lda.25603	E3 ubiquitin-protein ligase RNF181	na	na	0.000/0.000	0.001/0.091	N	0	0	29	0			Met (9)		0	0	0	0	0	0	0	0	0	0	0	0	n
RNZ2	Lda.12518	Zinc phosphodiesterase ELAC protein 2	0.024/1.000	na	na	na	N	0	0	0	0					0	0	0	0	0	0	0	0	0	0	0	0	n
RPC8	Lda.27172	DNA-directed RNA polymerase III subunit RPC8	na	na	0.000/0.000	na	N	0	0	14	0			Met (13)		0	0	0	0	0	0	0	0	0	0	0	0	n
RPOM	Lda.1696	DNA-directed RNA polymerase, mitochondrial	0.046/1.000	na	na	na	N	3	0	0	0					0	0	0	1	2	0	0	0	0	0	0	1	n
RSMB	Lda.21547	Small nuclear ribonucleoprotein-associated protein B	0.029/1.000	na	na	0.017/0.317	N	8	0	0	0					0	0	0	0	0	0	0	0	0	0	0	0	n
RTBS	Lda.25172, Lda.1749	Probable RNA-directed DNA polymerase from transposon BS	na	na	0.000/0.000	na	N	0	0	15	0			Met (14)		0	0	0	0	0	0	0	0	0	0	0	0	n
RTJK	Lda.15990, Lda.3739, Lda.39305, Lda.38784, Lda.33423, Lda.31119, g6800	RNA-directed DNA polymerase from mobile element jockey	na	0.032/0.882	0.000/0.000	0.000/0.002	N	0	0	16	0			Met (14)		0	0	0	0	0	0	0	0	0	0	0	0	n
RTXE	Lda.34877, Lda.11545, Lda.10792, Lda.16303, Lda.14459, Lda.14173	Probable RNA-directed DNA polymerase from transposon X-element	na	na	0.000/0.007	0.000/0.041	N	0	0	15	0			Met (14)		0	0	0	0	0	0	0	0	0	0	0	0	n
S22A3	Lda.14640	Solute carrier family 22 member 3	na	na	0.000/0.012	0.013/0.279	N	0	0	1	0					0	0	0	0	0	0	0	0	0	0	0	0	n
S2546	Lda.18301	Solute carrier family 25 member 46	na	na	0.001/0.036	0.001/0.087	N	0	0	2	0					0	0	0	0	0	0	0	0	0	0	0	0	n
S35A3	Lda.21796	UDP-N-acetylglucosamine transporter	na	na	0.001/0.029	0.021/0.335	N	0	0	1	0					0	0	0	0	0	0	0	0	0	0	0	0	n
S46A3	Lda.715	Solute carrier family 46 member 3	0.000/0.001	na	na	na	N	0	0	0	0					0	0	0	0	0	0	0	0	0	0	0	0	n
SCPDL	Lda.17133	Saccharopine dehydrogenase-like oxidoreductase	na	na	0.000/0.000	0.001/0.087	N	0	0	1	0			Met (1)		0	0	0	0	0	0	0	0	0	0	0	0	y
SDCG8	Lda.21640	Serologically defined colon cancer antigen 8 homolog	na	na	na	na	Y	0	0	0	0					0	0	0	0	0	0	0	0	0	0	0	0	n
SEC62	Lda.4778	Translocation protein SEC62	na	0.017/0.874	na	na	N	0	0	0	0					0	6	11	2	1	12	1	2	0	3	0	3	n
SELM	Lda.17624	Selenoprotein M	na	na	0.000/0.011	0.022/0.340	N	0	0	8	0			Met (1)		1	5	1	3	0	2	2	0	0	1	0	0	n
SERC	Lda.20204	Probable phosphoserine aminotransferase	0.041/1.000	na	na	0.013/0.275	N	2	0	0	0					1	13	17	26	3	14	7	1	0	11	3	3	n
SERHL	Lda.2940	Serine hydrolase-like protein	na	na	0.001/0.037	0.033/0.401	N	0	0	0	0					0	2	1	0	0	0	0	0	0	0	0	1	y
SETMR	Lda.31753, Lda.30849, Lda.8478	Histone-lysine N-methyltransferase SETMAR	na	na	0.000/0.006	na	N	0	0	42	0			Met (19); Mut (4)		0	0	0	0	0	0	0	0	0	0	0	0	y
SGF3	Lda.21315	Silk gland factor 3	na	0.009/0.837	na	na	N	0	13	0	0					0	6	3	3	0	12	2	0	0	3	1	2	n
SH3R1	Lda.6241	E3 ubiquitin-protein ligase SH3RF1	na	0.049/0.896	na	na	N	0	3	0	0					0	0	0	0	0	0	0	0	0	0	0	0	n
SHOT1	Lda.35100	Shootin-1	na	na	0.002/0.045	0.002/0.123	N	0	0	11	0					0	0	1	0	0	1	0	0	0	0	0	0	n
SICK	Lda.14533	Protein sickie	na	0.021/0.874	na	na	N	0	0	0	0					16	59	36	56	42	37	46	8	2	44	22	30	n
SIDT1	Lda.9546	SID1 transmembrane family member 1	na	na	0.002/0.047	na	N	0	0	0	0					0	1	0	1	0	2	0	1	0	1	0	0	n
SINAL	Lda.5307	Probable E3 ubiquitin-protein ligase sinah	na	0.028/0.882	na	na	N	0	0	0	0					2	11	3	20	4	4	8	0	1	2	9	4	n
SIX1B	Lda.37373	Homeobox protein six1b	na	na	na	na	Y	0	0	0	0					0	2	0	1	0	0	1	0	0	1	1	0	n
SLX1	Lda.32389	Structure-specific endonuclease subunit SLX1 homolog	na	na	0.000/0.010	na	N	0	0	16	0			Met (14); Mut (1)		1	5	12	3	1	36	0	1	0	5	0	2	n
SMA2	Lda.10081	Dwarfin sma-2	na	0.017/0.874	na	na	N	0	13	0	0					0	1	2	0	1	1	0	0	0	0	0	1	n
SMAD3	Lda.8391	Mothers against decapentaplegic homolog 3	0.043/1.000	na	na	na	N	3	0	0	0					4	1018	452	448	69	393	75	37	2	132	24	108	n
SNF5	Lda.29537	SWI/SNF-related matrix-associated actin-dependent regulator of chromatin subfamily B member 1-A	na	na	0.002/0.048	na	N	0	0	2	0			Met (1)		1	49	22	17	0	62	7	2	0	8	4	19	n
SODC	Lda.19357	Superoxide dismutase	0.048/1.000	na	na	0.007/0.215	N	3	0	0	0					1	2	3	0	1	1	1	0	0	0	0	0	n
SODM1	Lda.21519	Superoxide dismutase	0.047/1.000	na	na	na	N	3	0	0	0					0	0	0	0	0	0	0	0	0	0	0	0	n
SOS	Lda.42555, Lda.9366	Protein son of sevenless	na	0.031/0.882	0.007/0.110	0.000/0.041	N	0	5	2	0					290	1457	1048	1544	337	1669	953	233	40	458	276	311	n
SPR	Lda.10632, Lda.16874	Sex peptide receptor	na	na	0.014/0.163	na	Y	0	0	0	0					559	3228	2507	2894	907	1928	2149	634	63	959	577	866	n
SPRI	Lda.21902	Protein sprint	na	0.029/0.882	na	na	N	0	3	0	0					375	1832	1544	1595	451	1169	1220	398	29	562	308	500	n
SSP1	Lda.31784	Sex-specific storage-protein 1	na	na	0.000/0.002	0.000/0.021	N	0	0	6	0			Met (5)		0	20	11	5	1	10	0	4	0	3	1	4	n
STNB	Lda.33413	Protein stoned-B	na	0.047/0.883	na	na	N	0	0	0	0					0	1	2	1	0	3	3	0	0	0	0	0	n
STT3B	Lda.24977	Dolichyl-diphosphooligosaccharide--protein glycosyltransferase subunit STT3B	na	0.022/0.874	na	na	N	0	0	0	0					0	0	1	0	0	1	1	0	0	0	0	0	n
STX18	Lda.4920	Syntaxin-18	na	0.034/0.882	na	na	N	0	0	0	0					0	2	0	0	0	1	0	0	0	0	0	0	n
STX5	Lda.4069	Syntaxin-5	na	na	0.000/0.014	na	N	0	0	1	0					0	1	3	0	0	3	0	1	0	0	0	0	n
SUOX	Lda.24281	Probable sulfite oxidase, mitochondrial	na	na	0.000/0.002	na	N	0	0	5	0			Met (4)		0	0	2	1	0	1	2	0	0	0	0	0	n
SV2A	Lda.4834	Synaptic vesicle glycoprotein 2A	na	na	0.000/0.004	0.000/0.049	N	0	0	1	0					10	38	45	25	14	30	90	3	1	3	9	6	n
SV2B	Lda.23612, Lda.37778	Synaptic vesicle glycoprotein 2B	na	na	0.000/0.018	0.005/0.181	N	0	0	1	0					1	17	12	11	4	17	39	1	1	0	7	0	n
SV2C	Lda.17262	Synaptic vesicle glycoprotein 2C	na	0.035/0.882	na	na	N	0	0	0	0					0	11	11	6	2	12	28	0	0	1	5	0	n
SWS	Lda.31235	Neuropathy target esterase sws	na	na	0.001/0.043	0.045/0.451	N	0	0	13	0			Met (6)		131	219	103	370	384	117	390	71	184	59	429	64	n
SYMC	Lda.14833	Methionine--tRNA ligase, cytoplasmic	na	na	0.000/0.005	0.020/0.330	N	0	0	14	0			Met (13)		0	0	0	0	0	0	0	0	0	0	0	0	n
T132B	Lda.34800	Transmembrane protein 132B	na	na	na	0.019/0.327	Y	0	0	0	1					0	0	0	0	0	0	0	0	0	0	0	0	n
T179A	Lda.40701	Transmembrane protein 179	na	na	0.002/0.050	0.024/0.357	N	0	0	0	0					0	0	1	0	0	4	0	0	0	1	0	0	n
T2FA	Lda.19964	General transcription factor IIF subunit 1	na	na	0.001/0.026	0.001/0.065	N	0	0	14	0			Met (13)		0	0	0	0	0	0	0	0	0	0	0	0	n
TAKT	Lda.458	Protein takeout	0.041/1.000	na	na	na	N	0	0	0	0					3	10	4	13	7	6	13	2	1	1	5	4	n
TALDO	Lda.21799	Probable transaldolase	0.034/1.000	na	na	na	N	2	0	0	0					0	2	3	0	1	1	2	1	0	0	1	0	n
TBB4	Lda.3374	Tubulin beta-4 chain	na	na	0.000/0.004	na	N	0	21	1	0					0	0	0	0	0	0	0	0	0	0	0	0	n
TEFM	Lda.42337	Transcription elongation factor, mitochondrial	na	na	0.000/0.000	0.003/0.131	N	0	0	15	0			Met (13)		1	1	2	1	0	3	1	0	0	0	1	0	n
TENS1	Lda.24757	Tensin-1	na	na	0.000/0.021	0.000/0.003	N	0	0	9	0			Met (5)		0	0	0	0	0	0	0	0	0	0	0	0	n
TF26	Lda.7993	Transposon Tf2-6 polyprotein	na	na	0.000/0.005	0.003/0.142	N	0	0	16	0			Met (14)		0	0	0	0	0	0	0	0	0	0	0	0	n
TF2H1	Lda.3343	General transcription factor IIH subunit 1	0.000/0.185	na	na	na	N	3	0	0	0					0	0	0	0	0	2	0	0	0	1	0	0	n
THADA	Lda.24771	Thyroid adenoma-associated protein homolog	na	na	0.000/0.008	0.018/0.322	N	0	0	19	0			Met (13)		0	1	0	0	0	1	0	0	0	1	0	1	n
THAP1	Lda.23138, Lda.41135, Lda.26464, Lda.42070	Allergen Tha p 1	na	na	0.000/0.000	0.005/0.184	N	0	0	0	0					0	0	1	0	0	2	1	0	0	0	0	0	n
THAP9	Lda.40874	DNA transposase THAP9	na	na	0.000/0.002	0.000/0.012	N	0	0	15	0			Met (14)		0	2	3	0	0	5	1	0	0	1	0	1	n
TIPE	Lda.33031	Protein tipE	0.015/0.973	na	na	na	N	2	0	0	0					2	52	50	45	15	38	39	12	2	14	12	14	n
TJAP1	Lda.34635	Tight junction-associated protein 1	na	0.002/0.699	0.027/0.242	na	N	0	5	0	0					0	0	1	0	0	0	0	0	0	0	0	0	n
TLD	Lda.2917	Dorsal-ventral patterning protein tolloid	na	na	0.001/0.023	0.016/0.307	N	0	0	1	0					41	239	31	257	41	68	66	152	1	25	79	13	n
TLN1	Lda.16464	Talin-1	na	na	0.001/0.043	0.000/0.030	N	0	0	1	0					0	2	1	1	0	1	0	0	0	1	0	2	y
TLN2	Lda.35025, Lda.16463	Talin-2	na	na	0.006/0.102	0.000/0.005	N	0	0	1	0					0	2	2	0	0	2	0	0	1	0	0	0	n
TLR4	Lda.35963	Toll-like receptor 4	na	na	0.000/0.008	0.001/0.062	N	0	0	1	0					89	1188	1673	947	150	1089	400	98	6	424	116	249	n
TM203	Lda.18137	Transmembrane protein 203	na	na	0.002/0.050	0.007/0.212	N	0	0	1	0					0	0	0	0	0	0	0	0	0	0	0	0	n
TM208	Lda.18520	Transmembrane protein 208	na	na	0.000/0.005	na	N	0	0	3	0			Met (2)		0	0	0	0	0	0	0	0	0	0	0	0	n
TM2D1	Lda.3201	TM2 domain-containing protein CG10795	na	na	0.001/0.026	0.002/0.106	N	0	0	2	0					0	0	0	0	0	0	0	0	0	0	0	0	n
TM39A	Lda.32751	Transmembrane protein 39A	na	0.035/0.882	na	na	N	0	0	0	0					0	0	0	0	0	0	0	0	0	0	0	0	n
TM9S3	Lda.3934	Transmembrane 9 superfamily member 3	na	na	0.001/0.034	0.005/0.188	N	0	0	15	0			Met (14)		0	0	0	0	0	0	0	0	0	0	0	0	n
TMEDA	Lda.28112	Transmembrane emp24 domain-containing protein bai	na	0.021/0.874	na	na	N	0	16	0	0					0	0	0	0	0	0	0	0	0	0	0	0	n
TMM8B	Lda.17494	Transmembrane protein 8B	0.012/0.971	na	na	na	N	0	0	0	0					0	0	0	0	0	0	0	0	0	0	0	0	n
TMPS9	Lda.27799	Transmembrane protease serine 9	0.013/0.973	na	na	na	N	0	0	0	0					0	0	0	0	0	0	0	0	0	0	0	0	n
TOM20	Lda.4287	Mitochondrial import receptor subunit TOM20 homolog	na	na	na	0.028/0.377	Y	0	0	0	0					0	11	26	18	3	69	10	2	0	4	4	1	n
TPC1	Lda.38843	Two pore calcium channel protein 1	na	na	0.002/0.045	na	N	0	0	1	0					0	29	39	12	5	32	4	1	0	15	0	12	n
TRBP2	Lda.39223	RISC-loading complex subunit tarbp2	na	na	0.000/0.013	na	N	0	0	13	0			Met (12)		0	1	0	0	0	2	0	0	0	0	0	0	n
TRE12	Lda.33282, Lda.18357	Facilitated trehalose transporter Tret1-2 homolog	na	na	0.000/0.001	0.010/0.247	N	0	0	1	0					0	0	0	0	0	0	0	0	0	0	0	0	n
TRET1	Lda.25670, Lda.28940	Facilitated trehalose transporter Tret1	0.030/1.000	na	0.000/0.005	0.002/0.121	N	0	0	1	0					0	0	0	0	0	0	0	0	0	0	0	0	n
TREX2	Lda.4450	Three prime repair exonuclease 2	na	na	na	0.025/0.363	Y	0	0	0	4					0	4	5	4	0	11	1	0	0	2	1	0	n
TRF	Lda.4056	TBP-related factor	na	0.032/0.882	na	na	N	0	0	0	0					29	275	161	179	32	214	86	63	16	26	38	83	n
TRRAP	Lda.1845	Transformation/transcription domain-associated protein	na	0.050/0.896	na	0.021/0.336	N	0	2	0	0					0	1	1	1	0	4	0	0	0	0	0	0	n
TSG	Lda.23479	Protein twisted gastrulation	na	0.026/0.882	na	na	N	0	8	0	0					1	73	41	33	16	48	35	5	0	11	8	16	n
TSNA1	Lda.38921	t-SNARE domain-containing protein 1	na	na	0.000/0.004	0.006/0.193	N	0	0	1	0					0	0	0	0	0	0	0	0	0	0	0	0	n
TTLL4	Lda.40375	Tubulin polyglutamylase TTLL4	0.016/1.000	na	0.007/0.107	0.014/0.290	N	1	0	0	0					0	0	0	1	0	1	1	0	0	0	0	0	n
TTPA	Lda.19583	Alpha-tocopherol transfer protein	na	0.040/0.882	na	na	N	0	6	0	0					0	0	1	1	0	1	2	0	0	0	0	0	n
TTPAL	Lda.41150, Lda.4455	Alpha-tocopherol transfer protein-like	na	na	0.000/0.002	0.000/0.031	N	0	0	5	0			Met (4)		0	0	0	0	0	0	0	0	0	0	0	0	y
TWK18	Lda.20975	TWiK family of potassium channels protein 18	0.047/1.000	na	0.000/0.005	na	N	0	0	0	0					0	0	0	0	0	0	0	0	0	0	0	0	n
U585	Lda.12701	UPF0585 protein CG18661	na	na	0.000/0.001	0.000/0.034	N	0	0	0	0					0	0	0	0	0	0	0	0	0	0	0	0	n
U587	Lda.42202	UPF0587 protein GA18326	na	0.009/0.837	na	na	N	0	4	0	0					0	0	0	0	0	0	0	0	0	0	0	0	n
UN112	Lda.12357	Unc-112-related protein	na	0.045/0.882	na	0.041/0.434	N	0	6	0	0					0	0	0	0	0	0	0	0	0	0	0	0	n
UN93L	Lda.2975	UNC93-like protein	na	na	0.000/0.004	0.010/0.245	N	0	0	1	0					0	0	0	0	0	0	0	0	0	0	0	0	n
UNC5C	Lda.10908	Netrin receptor UNC5C	0.032/1.000	na	na	na	N	0	0	0	0					0	0	1	0	0	1	0	0	0	0	0	0	n
UTP11	Lda.25118	Probable U3 small nucleolar RNA-associated protein 11	na	na	na	na	Y	0	0	0	0					0	0	0	0	0	0	0	0	0	0	0	0	n
UXS1	Lda.25759	UDP-glucuronic acid decarboxylase 1	na	na	0.000/0.006	na	N	0	0	19	0			Met (17)		0	0	0	0	0	0	0	0	0	0	0	0	y
VAV	Lda.37539	Protein vav	na	0.039/0.882	na	na	N	0	5	0	0					5	146	108	100	32	165	23	9	2	32	15	53	n
VINC	Lda.23886	Vinculin	na	0.008/0.792	0.012/0.148	na	N	0	0	0	0					22	219	138	213	62	169	96	48	1	63	33	97	n
VIR	Lda.19914	Protein virilizer	na	0.008/0.792	0.024/0.226	na	N	0	6	0	0					337	3948	2818	2653	635	3397	1319	656	69	777	458	948	n
VP13B	Lda.27582	Vacuolar protein sorting-associated protein 13B	na	na	na	0.000/0.010	N	0	0	8	0					0	0	0	0	0	0	0	0	0	0	0	0	n
WASF1	Lda.23349	Wiskott-Aldrich syndrome protein family member 1	0.004/0.648	0.028/0.882	na	na	N	0	5	0	0		Mor (2)			0	1	1	0	1	0	1	0	0	0	0	1	n
WGE	Lda.13279	Protein winged eye	0.020/1.000	0.005/0.792	0.006/0.098	0.018/0.322	N	0	0	0	0					0	3	3	1	0	1	0	0	0	0	0	0	n
XRCC3	Lda.34136	DNA repair protein XRCC3	na	na	0.000/0.000	0.000/0.003	N	0	0	16	0			Met (14); Mut (1)		3	93	64	38	6	297	6	2	0	13	2	6	n
Y2R2	Lda.40076, Lda.29214	Putative 115 kDa protein in type-1 retrotransposable element R1DM	na	na	0.000/0.003	0.007/0.219	N	0	0	15	0			Met (14)		0	0	0	0	0	0	0	0	0	0	0	0	n
YEMA	Lda.35043	yemanuclein	na	0.045/0.882	0.004/0.083	0.002/0.127	N	0	5	0	0					0	22	4	18	0	2	3	3	0	1	1	1	n
YI31B	Lda.10978, Lda.17239, Lda.15798, Lda.29004, Lda.30585, Lda.35782	Transposon Ty3-I Gag-Pol polyprotein	na	na	0.000/0.000	0.017/0.317	N	0	0	16	0			Met (14)		0	0	0	0	0	0	0	0	0	0	0	0	y
YMC6	Lda.31308, Lda.4882, Lda.6852	Uncharacterized 91 kDa protein in cob intron	na	na	0.000/0.000	na	N	0	0	17	0			Met (14); Mut (2)		0	0	0	0	0	0	0	0	0	0	0	0	n
YSM6	Lda.13934, Lda.13028	Putative uncharacterized transposon-derived protein F52C9.6	na	na	0.000/0.000	0.000/0.012	N	0	0	15	0			Met (14)		0	0	0	0	0	0	0	0	0	0	0	0	n
YTX2	Lda.30967	Transposon TX1 uncharacterized 149 kDa protein	na	na	na	na	Y	0	0	0	0					0	0	0	0	0	0	0	0	0	0	0	0	n
ZFY26	Lda.17928	Zinc finger FYVE domain-containing protein 26 homolog	na	0.026/0.882	na	na	N	0	2	0	0					0	0	0	0	0	0	0	0	0	0	0	0	n
ZIG8	Lda.30693	Zwei Ig domain protein zig-8	na	na	0.000/0.018	0.046/0.457	N	0	0	1	0					0	0	0	0	0	0	0	0	0	0	0	0	n
ZNT7	Lda.28113	Zinc transporter 7	na	0.021/0.874	na	na	N	0	0	0	0					0	1	0	1	0	0	0	0	0	0	0	0	n
1. Functional categories (in order from left to right): cognition, growth, metabolism, morphology, movement, mutational mechanisms, neural, reproduction, circadian rhythm, sexual conflict or sexual dimorphism, sensory, social.

## Sheet: Table S10
Table S10. Functional comparisons of flight candidates with Mitterboeck et al 2017. We compare liberally defined flight candidate genes in the present study (see Results) with 68 candidates showing direct molecular signatures of flight-relevant evolution in Mitterboeck et al 2017.
Gene name	SM match gene name	Gene definition	SM match gene definition	SM match gene overall	Positive selection in Pterygota (Mitterboeck et al., 2017)	Positive selection for flightloss (Mitterboeck et al., 2017)	Relaxed selection for flightloss (Mitterboeck et al., 2017)	Fisher over/under (Mitterboeck et al., 2017)
arp2	cyfip; arp2; hipk2; ipp	actin_related_protein_2	cytoplasmic_fmr1_interacting_protein; actin_related_protein_2; homeodomain_interacting_protein_kinase_2; actin_binding_protein_ipp	strong	background	background	background	metab
gek	gek	genghis_khan	serine_threonine_protein_kinase_genghis_khan	strong	background	background	background	metab
idh	idh3b	isocitrate_dehydrogenase	isocitrate_dehydrogenase	strong	background	background	background	metab
riok2	riok2	rio_kinase_2	serine_threonine_protein_kinase_rio2	strong	background	background	background	metab
sod2	sodc	superoxide_dismutase_2_mn	superoxide_dismutase	strong	background	background	background	metab
rfc4	rfc4; tf2h1	replication_factor_c_subunit_4	replication_factor_c_subunit_4; general_transcription_factor_iih_subunit_1	strong		background	background	metab
rpl13a	rl4	ribosomal_protein_l13a	60s_ribosomal_protein_l4	moderate	candidate	background	candidate
rpl13	rl4	ribosomal_protein_l13	60s_ribosomal_protein_l4	moderate	candidate	background	background
rpn9	psmd8	regulatory_particle_non_atpase_9	26s_proteasome_non_atpase_regulatory_subunit_8	moderate	background	candidate_FemFL_&_FullFL	background
gcs2beta	glu2b	glucosidase_2_beta_subunit	glucosidase_2_subunit_beta	moderate	background	candidate_FemFL	background
orc4	trbp2; cog5; int1; ap2m1; orc3; int6; cog7	origin_recognition_complex_subunit_4	risc_loading_complex_subunit_tarbp2; conserved_oligomeric_golgi_complex_subunit_5; integrator_complex_subunit_1; ap_2_complex_subunit_mu; origin_recognition_complex_subunit_3; integrator_complex_subunit_6; conserved_oligomeric_golgi_complex_subunit_7	moderate		background	candidate
arp8	cyfip; arp2; hipk2; ipp	actin_related_protein_8	cytoplasmic_fmr1_interacting_protein; actin_related_protein_2; homeodomain_interacting_protein_kinase_2; actin_binding_protein_ipp	moderate	background	background	background	metab
cdk7	prkdc; cdk2; adpgk	cyclin_dependent_kinase_7	dna_dependent_protein_kinase_catalytic_subunit; cyclin_dependent_kinase_2; adp_dependent_glucokinase	moderate	background	background	background	metab
pkcdelta	prkdc; riok2; jak; adck1; gek; mast3; pkn2; brsk2; hasp; akap9; hipk2; lmtk2; ptk7; kpca	protein_kinase_c_delta	dna_dependent_protein_kinase_catalytic_subunit; serine_threonine_protein_kinase_rio2; tyrosine_protein_kinase_hopscotch; uncharacterized_aarf_domain_containing_protein_kinase_1; serine_threonine_protein_kinase_genghis_khan; microtubule_associated_serine_threonine_protein_kinase_3; serine_threonine_protein_kinase_n2; serine_threonine_protein_kinase_brsk2; putative_serine_threonine_protein_kinase_h…	moderate	background	background	background	metab
cdk5	prkdc; cdk2; adpgk	cyclin_dependent_kinase_5	dna_dependent_protein_kinase_catalytic_subunit; cyclin_dependent_kinase_2; adp_dependent_glucokinase	moderate			background	metab
hipk	cyfip; prkdc; riok2; jak; adck1; gek; mast3; pkn2; brsk2; hasp; akap9; hipk2; lmtk2; ptk7; kpca	homeodomain_interacting_protein_kinase	cytoplasmic_fmr1_interacting_protein; dna_dependent_protein_kinase_catalytic_subunit; serine_threonine_protein_kinase_rio2; tyrosine_protein_kinase_hopscotch; uncharacterized_aarf_domain_containing_protein_kinase_1; serine_threonine_protein_kinase_genghis_khan; microtubule_associated_serine_threonine_protein_kinase_3; serine_threonine_protein_kinase_n2; serine_threonine_protein_kinase_brsk2; puta…	moderate		background		metab
cdk4	prkdc; cdk2; adpgk	cyclin_dependent_kinase_4	dna_dependent_protein_kinase_catalytic_subunit; cyclin_dependent_kinase_2; adp_dependent_glucokinase	moderate				metab
mrpl17	mrrp1; rl4	mitochondrial_ribosomal_protein_l17	mitochondrial_ribonuclease_p_protein_1_homolog; 60s_ribosomal_protein_l4	weak	candidate	background	background
mrpl38	mrrp1; rl4	mitochondrial_ribosomal_protein_l38	mitochondrial_ribonuclease_p_protein_1_homolog; 60s_ribosomal_protein_l4	weak	background	candidate_FemFL_&_FullFL	background
rpii18	rdrp; rtbs; rpom; paf1; tf2h1	rna_polymerase_ii_18kd_subunit	rna_directed_rna_polymerase; probable_rna_directed_dna_polymerase_from_transposon_bs; dna_directed_rna_polymerase_mitochondrial; rna_polymerase_ii_associated_factor_1_homolog; general_transcription_factor_iih_subunit_1	weak	background	background	candidate
hsc70_3	hsp68	heat_shock_70_kda_protein_cognate_3	heat_shock_protein_68	weak	background	background	background	metab
mrpl1	mrrp1; rl4	mitochondrial_ribosomal_protein_l1	mitochondrial_ribonuclease_p_protein_1_homolog; 60s_ribosomal_protein_l4	weak	background	background	background	metab
mrpl11	mrrp1; rl4	mitochondrial_ribosomal_protein_l11	mitochondrial_ribonuclease_p_protein_1_homolog; 60s_ribosomal_protein_l4	weak	background	background	background	metab
mrpl19	mrrp1; rl4	mitochondrial_ribosomal_protein_l19	mitochondrial_ribonuclease_p_protein_1_homolog; 60s_ribosomal_protein_l4	weak	background	background	background	metab
mrpl24	mrrp1; rl4	mitochondrial_ribosomal_protein_l24	mitochondrial_ribonuclease_p_protein_1_homolog; 60s_ribosomal_protein_l4	weak	background	background	background	metab
mrpl27	mrrp1; rl4	mitochondrial_ribosomal_protein_l27	mitochondrial_ribonuclease_p_protein_1_homolog; 60s_ribosomal_protein_l4	weak	background	background	background	metab
mrpl32	mrrp1; rl4	mitochondrial_ribosomal_protein_l32	mitochondrial_ribonuclease_p_protein_1_homolog; 60s_ribosomal_protein_l4	weak	background	background	background	metab
mrpl41	mrrp1; rl4	mitochondrial_ribosomal_protein_l41	mitochondrial_ribonuclease_p_protein_1_homolog; 60s_ribosomal_protein_l4	weak	background	background	background	metab
mrpl9	mrrp1; rl4	mitochondrial_ribosomal_protein_l9	mitochondrial_ribonuclease_p_protein_1_homolog; 60s_ribosomal_protein_l4	weak	background	background	background	metab
mrps23	mrrp1; rl4	mitochondrial_ribosomal_protein_s23	mitochondrial_ribonuclease_p_protein_1_homolog; 60s_ribosomal_protein_l4	weak	background	background	background	metab
mrps25	mrrp1; rl4	mitochondrial_ribosomal_protein_s25	mitochondrial_ribonuclease_p_protein_1_homolog; 60s_ribosomal_protein_l4	weak	background	background	background	metab
mrps6	mrrp1; rl4	mitochondrial_ribosomal_protein_s6	mitochondrial_ribonuclease_p_protein_1_homolog; 60s_ribosomal_protein_l4	weak	background	background	background	metab
mrps26	mrrp1; rl4	mitochondrial_ribosomal_protein_s26	mitochondrial_ribonuclease_p_protein_1_homolog; 60s_ribosomal_protein_l4	weak		background	background	metab
eph	jak; ltk; ptk7	eph_receptor_tyrosine_kinase	tyrosine_protein_kinase_hopscotch; leukocyte_tyrosine_kinase_receptor; tyrosine_protein_kinase_like_otk	weak				metab
mfap1	l259; thada; cwc27; mast3; tjap1; mrp4; rsmb; trrap	microfibril_associated_protein_1	probable_multidrug_resistance_associated_protein_lethal_2_03659; thyroid_adenoma_associated_protein_homolog; spliceosome_associated_protein_cwc27_homolog; microtubule_associated_serine_threonine_protein_kinase_3; tight_junction_associated_protein_1; multidrug_resistance_associated_protein_4; small_nuclear_ribonucleoprotein_associated_protein_b; transformation_transcription_domain_associated_prote…	no	candidate	background	background
app_bp1	cyfip; rn181; xrcc3; polx; iqub; opa32; pelo; ssp1; l259; clasp; sv2a; prkdc; tm208; nup58; pinta; pihd1; thada; riok2; selm; cwc27; mrrp1; erd2; jak; pol3; bgbp; copia; pimt; phlp; osm1; sv2b; call4; tld; ficd; iccr; dxo; arp2; hsp68; cebpz; dpp6; bx42; cptp; rl4; gutr1; brca1; adck1; nop53; gsbn; f122a; gek; t179a; nab; mast3; rmnd1; wge; sos; gnaq; vir; nup98; tjap1; mdr49; lix1; gid4; sinal; …	beta_amyloid_precursor_protein_binding_protein_1	cytoplasmic_fmr1_interacting_protein; e3_ubiquitin_protein_ligase_rnf181; dna_repair_protein_xrcc3; retrovirus_related_pol_polyprotein_from_transposon_tnt_1_94; iq_and_ubiquitin_like_domain_containing_protein; putative_opa3_like_protein_cg13603; protein_pelota; sex_specific_storage_protein_1; probable_multidrug_resistance_associated_protein_lethal_2_03659; clip_associating_protein; synaptic_vesic…	no	background	candidate_FemFL_&_FullFL	background
beta_cop	bgbp; mgat1	coat_protein_coatomer_beta	beta_1_3_glucan_binding_protein; alpha_1_3_mannosyl_glycoprotein_2_beta_n_acetylglucosaminyltransferase	no	background	background	candidate
krt95d	sws	krueppel_target_at_95d	neuropathy_target_esterase_sws	no	background	background	candidate
jub	lix1	ajuba_lim_protein	protein_limb_expression_1_homolog	no		background	candidate
ctbp	pinta; bgbp; cebpz; nab; gnaq; rho1; pical; ipp	c_terminal_binding_protein	retinol_binding_protein_pinta; beta_1_3_glucan_binding_protein; ccaat_enhancer_binding_protein_zeta; ngfi_a_binding_protein_homolog; guanine_nucleotide_binding_protein_g_q_subunit_alpha; ras_like_gtp_binding_protein_rho1; phosphatidylinositol_binding_clathrin_assembly_protein_lap; actin_binding_protein_ipp	no	background	background	background	wing_&_metab
gprk1	prkdc; riok2; erd2; jak; adck1; gek; mast3; pkn2; brsk2; hasp; akap9; hipk2; lmtk2; ltk; ptk7; kpca	g_protein_coupled_receptor_kinase_1	dna_dependent_protein_kinase_catalytic_subunit; serine_threonine_protein_kinase_rio2; er_lumen_protein_retaining_receptor; tyrosine_protein_kinase_hopscotch; uncharacterized_aarf_domain_containing_protein_kinase_1; serine_threonine_protein_kinase_genghis_khan; microtubule_associated_serine_threonine_protein_kinase_3; serine_threonine_protein_kinase_n2; serine_threonine_protein_kinase_brsk2; putat…	no		background	background	wing_&_metab
gprk2	prkdc; riok2; erd2; jak; adck1; gek; mast3; pkn2; brsk2; hasp; akap9; hipk2; lmtk2; ltk; ptk7; kpca	g_protein_coupled_receptor_kinase_2	dna_dependent_protein_kinase_catalytic_subunit; serine_threonine_protein_kinase_rio2; er_lumen_protein_retaining_receptor; tyrosine_protein_kinase_hopscotch; uncharacterized_aarf_domain_containing_protein_kinase_1; serine_threonine_protein_kinase_genghis_khan; microtubule_associated_serine_threonine_protein_kinase_3; serine_threonine_protein_kinase_n2; serine_threonine_protein_kinase_brsk2; putat…	no		background	background	wing_&_metab
cpb	bgbp; dxo; mgat1	capping_protein_beta	beta_1_3_glucan_binding_protein; decapping_and_exoribonuclease_protein; alpha_1_3_mannosyl_glycoprotein_2_beta_n_acetylglucosaminyltransferase	no	background	background	background	wing
holn1	coq7; kmt2d; e75; stnb	hole_in_one	5_demethoxyubiquinone_hydroxylase_mitochondrial; histone_lysine_n_methyltransferase_2d; ecdysone_inducible_protein_e75; protein_stoned_b	no	background	background	background	wing
mbs	gnaq	myosin_binding_subunit	guanine_nucleotide_binding_protein_g_q_subunit_alpha	no	background	background	background	wing
xbp1	pinta; bgbp; cebpz; nab; gnaq; cut; rho1; foxo; pical; six1b; ipp	x_box_binding_protein_1	retinol_binding_protein_pinta; beta_1_3_glucan_binding_protein; ccaat_enhancer_binding_protein_zeta; ngfi_a_binding_protein_homolog; guanine_nucleotide_binding_protein_g_q_subunit_alpha; homeobox_protein_cut; ras_like_gtp_binding_protein_rho1; forkhead_box_protein_o; phosphatidylinositol_binding_clathrin_assembly_protein_lap; homeobox_protein_six1b; actin_binding_protein_ipp	no		background	background	wing
mkp3	prkdc; riok2; jak; adck1; gek; mast3; pkn2; brsk2; hasp; akap9; hipk2; lmtk2; ptk7; kpca	mitogen_activated_protein_kinase_phosphatase_3	dna_dependent_protein_kinase_catalytic_subunit; serine_threonine_protein_kinase_rio2; tyrosine_protein_kinase_hopscotch; uncharacterized_aarf_domain_containing_protein_kinase_1; serine_threonine_protein_kinase_genghis_khan; microtubule_associated_serine_threonine_protein_kinase_3; serine_threonine_protein_kinase_n2; serine_threonine_protein_kinase_brsk2; putative_serine_threonine_protein_kinase_h…	no		background		wing
atpsyndelta	psmd8	atp_synthase_delta_subunit	26s_proteasome_non_atpase_regulatory_subunit_8	no	background	background	background	metab
atpsyngamma	psmd8; pen2	atp_synthase_gamma_subunit	26s_proteasome_non_atpase_regulatory_subunit_8; gamma_secretase_subunit_pen_2	no	background	background	background	metab
chd1	xrcc3; prkdc; pinta; bgbp; cebpz; nab; gnaq; msh6; rho1; pical; ipp	chromodomain_helicase_dna_binding_protein_1	dna_repair_protein_xrcc3; dna_dependent_protein_kinase_catalytic_subunit; retinol_binding_protein_pinta; beta_1_3_glucan_binding_protein; ccaat_enhancer_binding_protein_zeta; ngfi_a_binding_protein_homolog; guanine_nucleotide_binding_protein_g_q_subunit_alpha; probable_dna_mismatch_repair_protein_msh6; ras_like_gtp_binding_protein_rho1; phosphatidylinositol_binding_clathrin_assembly_protein_lap; …	no	background	background	background	metab
cia30	l259; nup58; thada; cwc27; mast3; nup98; tjap1; mrp4; rsmb; trrap	complex_i_intermediate_associated_protein_30_kda	probable_multidrug_resistance_associated_protein_lethal_2_03659; nuclear_pore_complex_protein_nup58; thyroid_adenoma_associated_protein_homolog; spliceosome_associated_protein_cwc27_homolog; microtubule_associated_serine_threonine_protein_kinase_3; nuclear_pore_complex_protein_nup98_nup96; tight_junction_associated_protein_1; multidrug_resistance_associated_protein_4; small_nuclear_ribonucleoprot…	no	background	background	background	metab
eftum	tefm	elongation_factor_tu_mitochondrial	transcription_elongation_factor_mitochondrial	no	background	background	background	metab
gnf1	tefm; hnf4; mafk; mrtfb; gatab; fosl; tf2h1	germ_line_transcription_factor_1	transcription_elongation_factor_mitochondrial; transcription_factor_hnf_4_homolog; transcription_factor_mafk; myocardin_related_transcription_factor_b; transcription_factor_bcfi; transcription_factor_kayak; general_transcription_factor_iih_subunit_1	no	background	background	background	metab
jhi_1	impi; e75	juvenile_hormone_inducible_protein_1	inducible_metalloproteinase_inhibitor_protein; ecdysone_inducible_protein_e75	no	background	background	background	metab
marf	tefm	mitochondrial_assembly_regulatory_factor	transcription_elongation_factor_mitochondrial	no	background	background	background	metab
mtpalpha	prkdc; mrrp1; gnaq; mgat1; stt3b; kpca	mitochondrial_trifunctional_protein_alpha_subunit	dna_dependent_protein_kinase_catalytic_subunit; mitochondrial_ribonuclease_p_protein_1_homolog; guanine_nucleotide_binding_protein_g_q_subunit_alpha; alpha_1_3_mannosyl_glycoprotein_2_beta_n_acetylglucosaminyltransferase; dolichyl_diphosphooligosaccharide_protein_glycosyltransferase_subunit_stt3b; protein_kinase_c_alpha_type	no	background	background	background	metab
prpk	prkdc; riok2; jak; adck1; nop53; gek; mast3; pkn2; brsk2; hasp; akap9; hipk2; lmtk2; ptk7; kpca	p53_related_protein_kinase_ortholog	dna_dependent_protein_kinase_catalytic_subunit; serine_threonine_protein_kinase_rio2; tyrosine_protein_kinase_hopscotch; uncharacterized_aarf_domain_containing_protein_kinase_1; ribosome_biogenesis_protein_nop53; serine_threonine_protein_kinase_genghis_khan; microtubule_associated_serine_threonine_protein_kinase_3; serine_threonine_protein_kinase_n2; serine_threonine_protein_kinase_brsk2; putativ…	no	background	background	background	metab
tlk	nuak1; ptk7	tousled_like_kinase	nuak_family_snf1_like_kinase_1; tyrosine_protein_kinase_like_otk	no	background	background	background	metab
tfiifbeta	tefm; hnf4; mafk; mrtfb; gatab; fosl; tf2h1	transcription_factor_tfiifbeta	transcription_elongation_factor_mitochondrial; transcription_factor_hnf_4_homolog; transcription_factor_mafk; myocardin_related_transcription_factor_b; transcription_factor_bcfi; transcription_factor_kayak; general_transcription_factor_iih_subunit_1	no	background	background	background	metab
vha26	psmd8	vacuolar_h_atpase_26kd_subunit	26s_proteasome_non_atpase_regulatory_subunit_8	no	background	background	background	metab
vhaac39_1	psmd8	vacuolar_h_atpase_ac39_subunit_1	26s_proteasome_non_atpase_regulatory_subunit_8	no	background	background	background	metab
vhappa1_1	psmd8	vacuolar_h_atpase_ppa1_subunit_1	26s_proteasome_non_atpase_regulatory_subunit_8	no	background	background	background	metab
klp64d	polx; iqub; opa32; l259; clasp; prkdc; thada; cwc27; pol3; pimt; phlp; call4; tld; arp2; hsp68; cebpz; dpp6; cptp; mast3; tjap1; gid4; rac1; orct; nosl; mrp4; apg12; msh6; rsmb; trrap; rho1; hasp; sec62; tsg; pol2; pical; ptk7	kinesin_like_protein_at_64d	retrovirus_related_pol_polyprotein_from_transposon_tnt_1_94; iq_and_ubiquitin_like_domain_containing_protein; putative_opa3_like_protein_cg13603; probable_multidrug_resistance_associated_protein_lethal_2_03659; clip_associating_protein; dna_dependent_protein_kinase_catalytic_subunit; thyroid_adenoma_associated_protein_homolog; spliceosome_associated_protein_cwc27_homolog; retrovirus_related_pol_p…	no		background	background	metab
mtdna_helicase	rpom	mitochondrial_dna_helicase	dna_directed_rna_polymerase_mitochondrial	no		background	background	metab
camki	prkdc; riok2; jak; call4; cdk2; adpgk; adck1; gek; mast3; pkn2; brsk2; hasp; akap9; hipk2; lmtk2; ptk7; kpca	calcium_calmodulin_dependent_protein_kinase_i	dna_dependent_protein_kinase_catalytic_subunit; serine_threonine_protein_kinase_rio2; tyrosine_protein_kinase_hopscotch; calmodulin_like_protein_4; cyclin_dependent_kinase_2; adp_dependent_glucokinase; uncharacterized_aarf_domain_containing_protein_kinase_1; serine_threonine_protein_kinase_genghis_khan; microtubule_associated_serine_threonine_protein_kinase_3; serine_threonine_protein_kinase_n2; …	no			background	metab
ef_g2	tefm	elongation_factor_g2	transcription_elongation_factor_mitochondrial	no			background	metab
ino80	trbp2; cog5; int1; ap2m1; orc3; int6; cog7	ino80_complex_subunit	risc_loading_complex_subunit_tarbp2; conserved_oligomeric_golgi_complex_subunit_5; integrator_complex_subunit_1; ap_2_complex_subunit_mu; origin_recognition_complex_subunit_3; integrator_complex_subunit_6; conserved_oligomeric_golgi_complex_subunit_7	no		background		metab
pdk1	prkdc; cdk2; adpgk	phosphoinositide_dependent_kinase_1	dna_dependent_protein_kinase_catalytic_subunit; cyclin_dependent_kinase_2; adp_dependent_glucokinase	no	background	background	background	metab

[truncated: 3 more sheets: Table S11, Table S12, Table S13]
